# Supplementary material for: A comparative analysis of agronomic water‐use efficiency and its proxy measures as derived from key morpho‐physiological and supportive quantitative genetics attributes of perennial ryegrass under imposed drought
Source: Plant Environ Interact. 2023 Aug 30;4(5):291–307. doi: 10.1002/pei3.10123 (PMC10565840; doi:10.1002/pei3.10123)
Supplement: Supplementary file 3 — Appendix S3. [file PEI3-4-291-s003.xlsx]

## Sheet: Legend
1	SDW= Shoot dry weight	1= MS1 (Measurement stage 1; near field capacity; FC)
2	WUEA= Agronomic water-use efficiency	2=MS2 (Measurement stage 2; 55-65%FC)
3	Δ13C= Carbon isotope discrimination	3=MS3 (Measurement stage 3; 45-55%FC)
4	CN= C:N ratio	CA= Check plant A
5	WUEi= Intrnsic WUE	CB=Check plant B
6	TN= Tiller number	Empty cells= Missing data
7	LWP= Pre-dawn leaf water potential
8	RWC= Leaf relative water content
9	OP=Leaf osmotic potential
10	%FASW= Fraction of soil available water content
11	A= Net photosynthesis
12	SC= Stomatal conductance
13	ET=Evapotranspiration
14	RDWT= Root dry weight at 0-20 cm soil depth
15	RDWD= Root dry weight at 20-50 cm soil depth
16	SMCT= Gravimetric soil water content at 10-20 cm soil depth
17	SMCD= Gravimetric soil water content at 40-50 cm soil depth
18	RGS= Post-cutting regrowth
	Calculations not included: Instantaneous WUE by A/SC and A/ET
	Dark rows and columns indicate the sub-set of data of the original data set; related to the carbon isotope data set

## Sheet: All raw data_n=400
	Half-sib Family	Genotype	Rep	SDW1	SDW2	SDW22	WUEA1	WUEA2	WUEA3	TN1	TN2	TN3	LWP1	LWP2	LWP3	RWC1	RWC2	RWC3	OP1	OP2	OP3	AdjOP1	AdjOP2	AdjOP3	%FASW1	%FASW2	A1	A2	A3	SC1	SC2	SC3	ET1	ET2	ET3	RDWT	RDWD	RGS	SMCT	SMCD
1	1	1	1	1.9	4.36	2.55	933.158	240.967	600.392	37	90	91	-3.2	-7.7	-9.3	83.914	50.8546	53.5922	-11.4125	-19.4936	-23.9431	-9.37271	-8.84892	-11.597	78.4141	55.7988	12.2088	6.6509	3.97234	0.206771	0.0612077	0.0371487	0.551147	0.753624	0.717677	1.77	0.31	2	24.8018	25.0273
2	1	1	2	2.05	4.35	3.37	822.927	245.528	551.335	20	60	87	-3.4	-7.4	-9.7	84.5924	50.3353	52.3529	-10.6924	-22.8541	-23.2292	-8.86193	-10.2425	-10.9314	82.5217	56.584	12.6995	7.55636	3.89718	0.213497	0.0798599	0.0400294	0.958061	1.47941	0.770179	1.72	0.41	3	25.1925	24.465
3	1	2	1	2.06	3.91	2.97	837.864	282.368	653.199	35	86	84	-4.3	-6.7	-9.4	80.0676	52.2018	54.1584	-11.7307	-18.3352	-24.3365	-9.13266	-8.59755	-11.9407	77.5058	55.1281	14.1883	6.87872	4.02621	0.280576	0.0581449	0.0478188	1.52941	0.671811	1.03475	1.62	0.46	3	24.4076	25.4709
4	1	2	2	2.14	4.8	3.07	813.551	191.111	575.57	18	111	82	-4.4	-6.2	-9.5	86.7647	53.4352	53.1579	-11.1806	-17.0933	-23.6428	-9.5364	-8.24947	-11.3375	86.9343	54.2044	14.5625	8.18054	3.9691	0.285036	0.0605436	0.0370543	1.62203	0.716513	0.717677	1.79	0.45	3	24.8227	25.006
5	1	3	1	2.17	2.84	3.02	854.378	417.016	546.026	57	52	78	-4.1	-6.8	-9.5	81.0893	43.8159	53.5145	-11.4125	-17.1777	-23.9431	-9.01451	-6.45421	-11.5764	69.7411	66.8969	16.0373	5.01463	3.97234	0.308451	0.0244642	0.037197	1.9221	0.391415	0.717677	1.76	0.41	3	24.8024	25.025
6	1	3	2	2.58	4.21	3.43	680.233	266.254	556.268	31	96	62	-4	-7.5	-9.7	80.2367	51.666	52.6443	-10.8878	-27.9595	-23.3266	-8.49695	-12.944	-11.0528	86.6743	55.167	15.9705	6.46068	3.91596	0.324506	0.0919983	0.0381449	1.91333	1.84009	0.724425	1.7	0.42	3	25.056	24.6268
7	1	4	1	2.79	3.09	4.8	639.427	375.57	436.62	57	42	75	-3.2	-6.5	-11.4	77.992	51.5746	64.3205	-10.2725	-24.8025	-33.2665	-7.76051	-11.4573	-20.0784	62.4377	61.6524	12.2785	6.30039	4.38931	0.208975	0.05632	0.0365622	0.623897	0.630488	0.705965	2.19	1.75	4	21.3585	29.4549
8	1	4	2	2.94	4.82	5.31	597.279	174.043	425.113	39	115	120	-3.3	-7	-12.2	78.2893	53.6321	64.201	-11.1165	-32.3365	-33.1079	-8.43488	-15.6768	-19.9387	72.4455	53.8933	14.847	7.11431	4.36315	0.290933	0.0664958	0.0244642	1.23712	1.02719	0.277638	2.2	1.73	4	25.4533	24.1884
9	1	5	1	2.99	3.82	4.41	594.314	293.625	442.63	26	82	117	-3.2	-6.5	-10.6	82.1023	50.5569	51.2951	-10.4211	-17.4556	-22.2153	-8.34871	-7.86604	-10.1932	75.6458	56.0674	12.0265	6.75865	3.78475	0.189983	0.0478597	0.0407844	0.422522	0.505038	0.812427	1.8	0.36	3	26.4101	23.026
10	1	5	2	3.53	3.19	4.95	498.867	377.288	391.111	10	64	97	-3.6	-7.2	-12.4	85.7143	52.381	53.9266	-10.4076	-17.1777	-21.6832	-8.75564	-8.08896	-10.583	75.1249	60.8711	13.0896	6.0269	3.77854	0.217161	0.044914	0.0399061	1.08704	0.49453	0.770179	1.85	0.33	3	26.8341	22.8878
11	2	1	1	3.56	4.65	5.08	498.596	169.106	407.048	36	120	92	-3.2	-6.4	-11.7	84.2086	51.4352	63.6944	-11.8518	-17.4936	-32.4943	-9.77231	-8.0539	-19.3862	76.095	54.1972	14.3697	6.11231	4.33947	0.262576	0.0481527	0.0296939	1.47558	0.431956	0.351813	2.22	1.7	4	23.5162	26.51
12	2	1	2	3.83	3.4	3.05	460.313	395.2	512.131	36	68	87	-4	-6.4	-11.3	90.4704	41.8159	58.5326	-10.5022	-20.8541	-30.094	-9.39017	-7.37213	-16.2282	86.6743	53.977	15.8395	6.11052	4.12072	0.319983	0.0702935	0.0296011	1.90346	1.24347	0.3486	1.34	0.6	4	23.3118	26.6294
13	2	2	1	3.87	3.94	4.66	457.364	285.347	431.76	18	88	70	-4.1	-7.7	-9.4	80.9868	49.666	56.6239	-8.5497	-16.3352	-22.3352	-6.74351	-7.19948	-11.5706	62.4377	55.1281	13.9691	6.28475	3.827	0.301448	0.0637352	0.0345502	1.42837	0.95929	0.682539	1.75	0.39	4	25.9772	23.8859
14	2	2	2	3.99	3.5	5.3	440.852	462.208	353.585	11	74	68	-4.3	-7.4	-13	87.6081	49.5746	54.5681	-8.33456	-15.0933	-21.1777	-7.18699	-6.63682	-10.4872	64.3276	53.9787	14.3576	6.35429	3.75017	0.262544	0.0628799	0.0360297	0.614387	0.888479	0.692717	1.9	0.32	3	27.0934	22.8429
15	2	3	1	4.03	3.8	5.01	441.687	338.567	418.539	60	76	68	-3.6	-6.6	-12.4	95.9217	51.5141	63.9861	-11.8518	-29.8541	-32.8025	-11.3148	-13.7707	-19.6764	77.8592	53.8933	15.2196	6.10077	4.3579	0.313274	0.0723085	0.029508	1.77464	1.17856	0.335255	2.21	1.72	4	22.2092	27.9449
16	2	3	2	4.43	4.13	4.81	392.551	289.636	475.581	25	96	66	-3.3	-8	-12.4	87.6028	48.2733	64.8608	-11.6513	-17.9431	-34.9954	-10.0464	-7.63047	-21.3319	70.9696	52.9458	14.8093	6.04659	4.27693	0.28786	0.0508838	0.0437352	2.03599	0.538047	0.979717	2.12	1.82	4	22.1353	28.0568
17	2	4	1	4.53	3.73	5.31	389.183	360.698	367.985	46	82	80	-3.1	-7.4	-13	77.6068	49.5746	49	-10.4923	-19.8025	-20.6264	-7.88167	-8.70753	-8.9381	62.3927	58.0201	12.9049	8.00359	3.70883	0.23815	0.0545627	0.0306088	1.04432	0.610126	0.471052	1.98	0.25	3	28.1168	22.2694
18	2	4	2	4.72	4.81	4.75	369.068	309.254	371.789	39	124	113	-3.4	-7.8	-11.6	81.6	51.6321	49.4118	-11.4923	-20.253	-20.6264	-9.14275	-9.36861	-9.03247	67.1348	57.9024	13.1105	7.90935	3.68828	0.24794	0.0610504	0.0305431	1.08704	0.725297	0.418103	1.96	0.26	4	38.6539	19.8827
19	2	5	1	4.77	4.78	3.45	380.503	222.453	576.522	66	95	104	-3.2	-6.5	-9.7	79.7633	48.5569	48.2796	-10.4039	-18.5048	-28.3009	-8.06457	-7.92763	-12.0372	72.3751	49.5677	12.0962	8.70028	4.09095	0.204177	0.0706816	0.0521833	0.732115	0.70206	1.05895	1.4	0.56	3	23.7978	26.1832
20	2	5	2	4.81	4.6	3.64	364.657	407.345	463.462	23	105	102	-3	-6.8	-9.7	74.2794	43.5714	57.7716	-10.5022	-29.2928	-29.4307	-7.50082	-10.9267	-15.6217	73.2521	55.774	13.538	7.09698	4.10216	0.214099	0.0627301	0.0402255	0.995437	0.854367	0.777585	1.36	0.58	4	23.5506	26.4888
21	4	1	1	4.84	4.8	3.1	356.405	190.971	534.194	19	103	95	-4.5	-7.2	-9.5	92.1175	53.5141	50.4907	-11.3171	-16.4102	-19.7972	-10.3259	-7.9342	-8.90669	70.3108	54.1943	14.7568	7.77595	3.59335	0.28603	0.0762517	0.0294567	0.644118	1.84535	0.335255	2.12	0.19	3	30.5212	21.3717
22	4	1	2	4.87	3.81	2.81	355.852	294.92	634.164	26	82	90	-4.1	-8.2	-9.4	91.13	50.2733	55.118	-11.3171	-31.8541	-19.7972	-10.2018	-14.2541	-9.92455	64.612	56.9805	14.3921	6.73851	3.58956	0.28299	0.0909331	0.0288605	1.56237	1.67388	0.331956	2.13	0.18	2	29.6581	21.6082
23	4	2	1	3.07	2.6	3.93	564.495	586.304	379.644	27	55	85	-3.8	-7.5	-9.7	93.7216	45.5714	57.7826	-11.695	-19.9431	-24.318	-10.8792	-7.88228	-12.9109	76.7968	66.8946	15.1481	6.28475	4.00359	0.304149	0.065794	0.0531728	1.58398	0.618103	1.1821	1.74	0.42	2	24.5674	25.1799
24	4	2	2	3.29	3.3	3.8	524.316	351.603	449.211	54	62	68	-3.1	-7.1	-10.1	88.216	54.1573	50.9194	-10.6924	-21.8025	-23.1139	-9.29243	-10.6971	-10.509	68.3382	60.0585	12.4256	6.10216	3.88478	0.211181	0.0505431	0.0392676	0.734269	0.525532	0.760726	1.72	0.41	3	25.2281	24.3097
25	4	3	1	3.33	4.07	3.89	532.432	274.745	462.211	18	93	44	-6.6	-7	-10.2	91.2583	46.7122	47.0962	-7.89189	-22.253		-7.12535	-9.0773		71.8827	62.8946	10.9112	8.28278	2.18006	0.180119	0.0693173	0.0329508	2.48506	1.24037	0.646901	2.27	0.14	3	22.5137	19.9307
26	4	3	2	3.36	2.45	4.2	542.56	805.517	396.905	32	44	78	-6.2	-6.3	-10.5	90.1852	45.9288	47.6645	-9.44685	-20.5048	-16.2474	-8.41664	-8.18567	-6.79946	65.7642	63.4939	10.6354	5.18668	2.42312	0.180029	0.0244642	0.0336511	1.77464	0.393987	0.660189	2.6	0.08	2	22.4931	21.9572
27	4	4	1	4.05	3.87	4.61	433.333	284.136	458.578	27	85	73	-3.4	-9.8	-12.7	90.665	41.2951	73.5	-10.4528	-31.2928	-36.5739	-9.36864	-10.8812	-25.8049	63.75	67.3614	13.043	8.27854	4.4207	0.216688	0.0730273	0.0410496	1.06425	1.24037	0.743468	2.15	1.8	4	21.0187	30.5532
28	4	4	2	4.17	5.2	5.03	422.542	190.793	434.988	37	132	82	-3.2	-6.5	-11.7	84.0304	59.1098	64.2771	-11.2474	-21.1777	-33.2153	-9.25167	-11.5559	-20.0315	77.9024	48.7019	12.6838	8.75145	4.36966	0.213434	0.087584	0.0386326	0.952457	1.53737	0.731666	2.2	1.74	4	21.385	29.2691
29	4	5	1	4.22	3.84	3.18	409.716	289.427	629.56	16	83	82	-3.3	-7.2	-9.3	88.8889	50.8814	56.3968	-10.5497	-18.2153	-22.3352	-9.24727	-8.27408	-11.5143	78.683	55.683	12.9433	6.80934	3.82152	0.222508	0.0608118	0.0344156	1.04651	0.718618	0.678777	1.75	0.39	3	25.9886	23.8629
30	4	5	2	2.32	3.4	2.74	803.448	328.378	589.051	34	64	75	-3.2	-6.3	-9.3	91.0354	53.3846	55.0505	-10.5497	-17.4556	-22.2847	-9.49888	-8.41448	-11.1549	75.9589	60.318	12.6477	5.46068	3.80072	0.213173	0.0303663	0.0415431	0.932503	0.424392	0.753624	1.78	0.38	2	26.1693	23.3084
31	5	1	1	4.19	3.2	3.15	425.298	333.613	602.54	34	56	73	-3.1	-6.5	-9.6	88.4615	51.5141	51.9346	-10.4211	-14.4102	-22.2153	-9.08505	-6.64699	-10.351	66.2746	55.3529	12.2574	7.00433	3.78475	0.210544	0.0632728	0.0407209	0.614387	0.926109	0.812427	1.8	0.36	3	26.3087	23.2295
32	5	1	2	4.04	3.19	3.66	442.822	396.584	510.383	38	58	96	-3	-6.8	-10	84.2454	48.2733	53.5593	-10.5497	-29.8541	-22.3352	-8.70297	-12.6957	-10.8101	68.4132	57.8795	13.8116	7.84726	3.82152	0.220508	0.0570543	0.0342359	0.355725	0.641368	0.678565	1.74	0.39	3	26.027	23.7847
33	5	2	1	3.11	3.13	2.83	568.167	472.571	597.173	38	46	107	-3.1	-6.4	-9.4	84.0325	43.5714	46.0859	-11.7823	-17.9431	-24.6937	-9.69191	-6.69306	-9.90107	70	46.3233	12.1883	7.22072	4.29377	0.206258	0.0821984	0.0409354	0.523839	1.323	0.821532	1.86	0.48	3	24.286	25.5004
34	5	2	2	3.48	3.08	3.56	495.977	429.56	484.551	44	40	96	-3.1	-6.8	-10	82.5843	52.1573	45.3621	-11.695	-19.8025	-24.1882	-9.43193	-9.27579	-9.50384	66.5732	55	12.2725	6.24637	4.00218	0.20859	0.0741978	0.0467027	0.618103	1.24347	1.02165	1.74	0.32	2	24.5865	25.1297
35	5	3	1	3.42	4.96	3.84	489.181	370.874	247.396	48	133	99	-3.9	-7	-10.2	85.2814	44.7122	47.0537	-11.1806	-20.253	-23.6428	-9.35213	-7.8114	-9.73394	81.1928	61.8021	15.5741	6.3947	3.96864	0.322734	0.0638705	0.0502172	1.64535	0.972578	1.08704	1.76	0.35	3	24.8227	24.9687
36	5	3	2	3.9	3.55	4.37	461.282	276.923	380.549	24	78	62	-4	-7.3	-10.6	84.187	43.9288	47.0448	-11.8926	-18.5048	-24.7723	-9.80303	-6.97604	-10.1965	85.2154	55.774	15.7733	7.09335	3.03797	0.295659	0.062341	0.0248695	1.85398	0.844184	0.200376	1.82	0.49	3	24.1646	25.6118
37	5	4	1	3.35	3	5.15	533.134	231.76	369.496	40	47	60	-3	-6.5	-13	91.9227	39.2951	63.9405	-11.4995	-29.2928	-32.6399	-10.4675	-9.53485	-19.5624	71.2585	54.6356	11.7073	8.70028	4.25017	0.202819	0.0713763	0.0432728	0.351813	1.13717	0.999296	2.29	1.64	4	22.374	27.6178
38	5	4	2	4.92	2.95	4.77	369.512	300	345.528	30	48	81	-3	-7	-11.1	84.1946	57.1351	63.5034	-10.0148	-27.1079	-32.318	-8.25608	-14.1971	-19.2125	76.3233	52.2652	12.4066	8.42212	4.18828	0.210867	0.0705436	0.0341771	0.716513	1.12548	0.674672	2.3	1.63	4	22.5563	27.2707
39	5	5	1	2.76	2.93	5.23	628.623	209.977	343.37	38	48	71	-3	-6.5	-10.6	93.4678	55.283	63.4371	-11.0148	-17.381	-32.318	-10.2154	-8.74517	-19.1887	74.8747	53.5194	14.3004	6.09031	4.18383	0.282198	0.053712	0.0340922	1.45963	0.578764	0.674118	2.3	1.63	4	22.6533	27.2639
40	5	5	2	2.85	2.9	3.7	638.596	240.952	505.405	46	46	69	-3	-6.8	-10	86.4219	42.573	58.2047	-10.5022	-17.381	-29.4307	-8.91773	-6.29058	-15.7633	76.838	52.124	13.8854	5.91494	4.10216	0.27344	0.0549326	0.0211215	1.24347	0.614387	0.257008	1.36	0.58	4	23.5961	26.4457
41	7	1	1	1.99	2.72	2.94	874.372	417.016	579.932	35	51		-5	-6.4	-9.4	83.2075	55.565	55.4878	-11.4923	-27.2292	-20.3524	-9.34803	-13.7855	-10.2865	82.124	60.26	15.6749	6.23793	3.68006	0.353956	0.0666881	0.0304412	1.63215	1.02719	0.418103	2	0.24	2	35.3067	20.4893
42	7	1	2	3.27	2.7	3.39	544.954	476.522	540.708	29	48	64	-4.8	-6.5	-9.7	90.8546	49.8694	54.3874	-10.0807	-21.8541	-21.0933	-9.05632	-9.6812	-10.4031	74.1972	59.3571	14.9093	8.18828	3.74254	0.292151	0.0662796	0.0348457	1.57837	1.02165	0.688019	1.93	0.3	3	27.4013	22.5098
43	7	2	1	3.72	2.01	4.1	462.903	636.5	730	22	21	63	-4.7	-7.2	-10.4	89.6552	52.1132	48.9909	-11.3171	-18.6937	-19.361	-10.0163	-8.74726	-8.38781	71.0947	54.612	14.825	8.69948	3.57264	0.287934	0.0432742	0.0284921	0.672754	0.487227	0.322522	2.13	0.17	3	29.4465	21.6963
44	7	2	2	2.55	3.22	3.48	700.392	252.618	531.034	21	53	119	-4.5	-6.6	-9.8	82.1387	51.5556	48.929	-11.4923	-14.9595	-20.3524	-9.21154	-6.90724	-8.80331	60.0585	52.4569	13.9063	6.00746	3.67944	0.274198	0.0845657	0.0304316	1.00374	1.53215	0.414387	1.99	0.24	3	36.5307	20.4543
45	7	3	1	2.01	2.67	2.9	799.005	400.725	636.897	36	48	118	-4.6	-6.4	-9.4	85.0329	51.1837	47.7489	-11.2735	-20.2292	-18.7125	-9.39871	-9.25679	-7.84864	66.7407	58.3382	14.4782	6.44233	3.53727	0.244236	0.0264477	0.0281464	1.56923	0.497465	0.300917	2.22	0.15	2	21.6602	22.9833
46	7	3	2	1.93	2.5	3.5	916.062	570.545	672.571	29	55	125	-4.3	-6.6	-9.8	82.1849	50.2018	52.9555	-11.3171	-16.3352	-18.968	-9.07696	-7.29673	-9.05311	76.558	55.167	14.0933	6.2446	3.54198	0.299694	0.0304316	0.02815	0.959459	0.507759	0.302548	2.19	0.16	3	21.4019	29.2645
47	7	4	1	4.68	3.11	3.38	364.744	318.539	548.817	43	43	121	-4.2	-6.5	-9.6	89.3499	51.4352	57.6443	-10.1726	-15.0933	-27.8025	-8.96882	-6.94884	-14.7181	69.2652	57.6023	14.0723	7.77952	4.08054	0.279543	0.0678188	0.0513763	1.50049	1.06191	1.10346	1.4	0.56	3	23.8738	26.0998
48	7	4	2	4.22	2.26	2.9	427.014	569.471	785.862	53	22	92	-3.4	-6.4	-9.4	81.2814	41.8159	50.634	-11.9929	-15.1777	-24.9954	-9.49859	-5.36546	-11.2851	76.6685	55.7307	15.1123	7.07595	4.05636	0.292988	0.0641383	0.0502935	0.678777	0.979901	1.08704	1.41	0.57	3	24.0493	25.837
49	7	5	1	3.8	3.69	3.69	450	120.667	475.339	45	85	87	-3.8	-6.8	-10	87.0112	47.3009	52.5907	-10.6524	-23.321	-22.4102	-9.11506	-9.66551	-10.6052	84.8779	52.0597	15.7586	5.90494	3.84873	0.294099	0.0816496	0.0368759	1.83806	1.42769	0.716513	1.73	0.39	3	25.4503	24.1923
50	7	5	2	3.59	3.37	3.57	501.95	429.268	405.882	42	66	78	-3.1	-6.8	-10	89.3029	52.6156	51.8084	-11.1806	-26.8211	-23.6428	-9.85172	-12.7	-10.983	71.3799	45.0566	14.8444	8.20883	3.96593	0.287988	0.0805757	0.0497767	1.27018	1.383	1.08398	1.85	0.48	3	24.8345	24.9508
51	8	1	1	3.56	3.59	4.3	495.787	346.026	477.316	47	76	68	-3	-7.3	-12.8	80.0689	46.7159	69.7669	-11.48	-25.3339	-35.5914	-8.93765	-10.3351	-23.6354	79.8432	62.8902	12.1143	6.01463	4.59335	0.204457	0.0401939	0.0354741	0.487835	0.478764	0.69144	1.97	1.9	4	20.9815	30.7623
52	8	1	2	3.6	3.29	4.03	495.278	455.763	472.564	40	61	86	-3	-10.8	-12.2	85.3877	45.7949	76.5766	-10.9124	-34.538	-36.9588	-9.14069	-13.7365	-27.3399	72.0545	63.6173	12.1071	6.09698	4.65201	0.204183	0.0503663	0.0378345	0.471052	0.522522	0.722064	2.14	1.81	4	20.906	31.3716
53	8	2	1	4.57	5.2	4.21	386.871	194.008	464.846	45	132	83	-3.1	-6.9	-10.5	81.9732	59.1351	54.2593	-10.5022	-29.1079	-29.3339	-8.39861	-15.8914	-14.4255	75.9578	48.5714	12.6475	8.77693	4.10077	0.21297	0.0993518	0.0291617	0.929163	1.69326	0.333744	1.38	0.57	3	23.6249	26.4377
54	8	2	2	4.64	3.58	4.1	381.466	332.851	412.683	35	74	79	-2.9	-6.6	-10.4	89.4667	57.283	52.6585	-11.9929	-19.381	-26.3095	-10.5893	-10.1821	-12.4702	69.5575	58.3439	11.7514	6.4836	3.0625	0.203214	0.0592676	0.0249228	0.525532	0.692611	0.2131	1.4	0.55	3	25.9681	23.9319
55	8	3	1	3.26	3.9	3.6	546.319	282.609	519.444	58	85	79	-3	-7.1	-10	85.8473	44.573	55.4717	-11.1806	-19.381	-23.6428	-9.42243	-7.44511	-11.9453	83.654	63.9123	14.3985	6.8652	3.94233	0.24391	0.0732713	0.0296939	1.48409	0.916504	0.351813	1.62	0.46	3	24.8547	24.9362
56	8	3	2	3.85	5.16	3.75	464.156	193.088	500	26	127	78	-3.5	-6.7	-9.5	81.3472	57.565	57.0773	-11.1637	-29.2292	-23.4936	-8.85002	-15.4476	-12.2891	78.0201	49.4845	15.3124	8.67491	3.92772	0.313793	0.0967291	0.0387601	1.60516	1.63409	0.731666	1.65	0.43	3	24.9499	24.8497
57	8	4	1	3.34	4.23	3.56	531.138	261.002	530.337	50	96	73	-3.2	-7	-10.2	79.9331	51.8694	55.283	-10.5022	-23.8541	-29.6097	-8.16055	-11.0973	-14.898	76.9805	55.167	12.6785	7.16212	4.11231	0.213432	0.0517601	0.0322313	0.952457	0.551147	0.531711	1.35	0.59	4	23.3622	26.5838
58	8	4	2	3.05	4.97	4.1	587.541	164.164	458.537	33	120	63	-3.1	-6.4	-10.4	77.5148	54.1132	55.9288	-11.7823	-20.6937	-24.7723	-8.83864	-10.143	-12.6418	69.0214	53.3333	12.4723	7.75145	3.03797	0.211601	0.070508	0.0244642	0.79228	1.16019	0.278764	1.82	0.49	3	24.2057	25.5713
59	8	5	1	4.94	4.8	3.98	360.324	188.941	480.653	28	113	143	-3.3	-6.8	-10.3	80.7396	53.5556	53.6709	-10.6524	-16.9595	-22.4102	-8.37275	-8.20757	-10.8742	60.26	53.992	12.9632	7.89897	3.84726	0.217401	0.0842346	0.0368257	1.19082	1.62886	0.716513	1.72	0.4	3	25.4794	24.1409
60	8	5	2	3.08	4.32	4.51	583.117	252.98	419.512	31	69	137	-3	-6.4	-9.5	87.698	53.1837	56.9035	-11.1637	-22.2292	-23.4936	-9.63779	-10.666	-12.2437	62.33	54.8747	12.273	7.42256	3.92564	0.20859	0.0762578	0.0410496	0.618103	1.26073	0.737108	1.65	0.43	3	24.9819	24.7974
61	9	1	1	4.62	3.2	4.27	378.788	478.055	368.056	31	45	111	-3.2	-7.4	-14.4	89.8571	52.8571	63.8912	-11.3953	-28.8939	-32.5788	-10.1111	-13.759	-19.5079	65.6782	60.5886	13.8452	6.06864	4.24223	0.246376	0.0616326	0.0431667	1.0128	0.786274	0.995353	2.29	1.64	4	22.433	27.5724
62	9	1	2	4.32	3.02	4.51	410.185	559.062	343.269	23	68	107	-3.3	-6.4	-12	90.9639	50.3084	63.4352	-11.0148	-29.3742	-32.2941	-9.90893	-13.1559	-19.1738	76.0452	64.3891	15.0138	5.97048	4.18383	0.284973	0.0408118	0.0340575	1.31924	0.479953	0.67392	2.3	1.63	4	22.7041	27.2604
63	9	2	1	3.6	3.08	4.42	465	472.193	394.673	30	42	100	-3.5	-7.2	-11.8	75.9016	40.9439	63.6357	-11.6927	-20.2936	-32.3743	-8.5619	-6.97736	-19.2935	66.7407	64.2099	13.3787	6.00846	4.30934	0.214714	0.0399834	0.0385914	1.17462	0.474672	0.731666	2.23	1.68	4	24.8422	28.3604
64	9	2	2	3.53	2.5	4.76	503.116	733.989	396.849	16	53	111	-3.1	-7	-11.1	79.3814	50.4368	59.1644	-10.8221	-25.1079	-30.8541	-8.34282	-11.2809	-16.8547	73.5194	62.33	12.5564	6.41596	4.14769	0.227008	0.0587601	0.024506	0.905897	0.69144	0.264317	1.34	0.6	4	23.0685	26.9366
65	9	3	1	3.86	2.75	4.2	461.399	503.311	384.167	41	58	82	-3	-7.1	-11.5	84.7319	49.3009	63.1492	-11.6513	-25.321	-31.8138	-9.67471	-11.0571	-18.7875	70.7289	66.015	14.3576	6.36493	4.26648	0.282544	0.0578345	0.0436194	1.59336	0.652548	1.00521	2.25	1.66	4	25.2037	27.9525
66	9	3	2	3.17	3.47	4.03	552.366	314.5	365.549	57	67	105	-2.9	-7	-11.5	82.5636	54.6156	63.81	-11.3953	-28.8211	-32.5788	-9.18762	-14.2875	-19.4785	63.4537	58.8979	13.6995	6.24637	4.23851	0.222236	0.0595556	0.0429883	1.18802	0.579979	0.985065	2.28	1.64	4	22.4379	27.5673
67	9	4	1	4.67	2.64	4.84	385.867	719.704	381.168	41	57	63	-3.1	-6.1	-11.8	79.8137	48.3204	63.1837	-11.6513	-25.973	-31.9954	-9.03799	-11.0588	-18.907	68.427	66.7407	12.4423	5.92312	4.27693	0.211208	0.0300722	0.0437875	0.737108	0.422522	0.979717	2.26	1.65	4	22.1593	28.0262
68	9	4	2	3.03	3.66	4.92	586.469	336.571	425.732	36	78	79	-2.6	-6.2	-12	81.916	52.2248	64.2126	-10.2474	-24.5481	-33.1343	-8.18836	-11.5171	-19.9589	78.5259	57.7913	13.2847	6.18828	4.3652	0.212349	0.0702172	0.0410175	0.627538	1.10221	0.824883	2.2	1.73	4	21.4237	29.2486
69	9	5	1	4.81	2.79	3.44	382.744	453.199	502.326	46	47	122	-2.8	-7.4	-9.7	82.7901	53.81	51.5187	-10.1726	-20.7751	-26.8025	-8.22737	-10.1129	-12.3645	68.6676	60.26	10.1561	5.94552	4.07919	0.194923	0.0508705	0.0511617	0.194871	0.547274	1.15157	1.4	0.55	3	25.65	24.0841
70	9	5	2	4.04	3.41	3.74	446.04	328.338	468.717	32	65	122	-2.4	-7.4	-10	80.5525	53.9626	50.1584	-11.7823	-24.3365	-24.6937	-9.23632	-11.8877	-11.0185	75.1281	60.0585	12.5805	5.49081	4.03141	0.248145	0.0388605	0.0493742	0.999296	0.471052	1.05305	1.85	0.48	3	24.2876	25.494
71	10	1	1	3.17	4.53	3.78	541.009	218.13	434.127	31	109	114	-3.2	-6.3	-10.1	80.516	54.8044	53.6321	-10.0807	-16.2533	-21.0933	-7.89832	-8.09131	-10.2261	70.6966	52.7173	12.2258	8.05778	3.73793	0.207054	0.0641383	0.0344567	0.596741	0.979717	0.678777	1.9	0.31	3	27.2634	22.7007
72	10	1	2	4.98	3.67	4.67	347.189	312.234	293.79	23	79	106	-3.1	-6.5	-11.4	85.4675	50.1584	52.0174	-11.5054	-16.2533	-20.9595	-9.64758	-7.25228	-9.78517	88.9972	57.779	12.7614	6.22072	3.72579	0.19819	0.0532154	0.0315434	0.984299	0.564317	0.510126	1.94	0.29	3	27.7025	22.3801
73	10	2	1	3.12	2.8	3.26	563.462	436.415	500.92	29	47	99	-7	-6.3	-9.7	88.1563	40.6996	49.5962	-11.4923	-13.7972	-20.2533	-9.97994	-4.70632	-8.91058	69.5677	67.9308	14.0831	5.94652	2.64746	0.279601	0.0408288	0.0199834	2.94009	0.485838	0.174672	2.03	0.23	3	34.3447	20.8657
74	10	2	2	3.04	4	3.82	568.421	275.581	483.508	28	92	96	-6.6	-6.8	-10.1	89.6226	51.5187	49.5833	-9.49229	-14.5914	-20.3524	-8.39779	-6.73128	-8.95128	68.427	55.2242	13.4231	6.81157	3.67004	0.21632	0.0638713	0.0304316	2.88356	0.972578	0.41535	1.97	0.25	3	38.2284	19.9437
75	10	3	1	4.59	5.01	4.35	392.375	163.805	405.517	57	122	48	-3.4	-6.4	-10.6	89.8964	56.1765	51.1138	-11.3171	-20.0021	-19.3452	-10.0466	-10.2625	-8.83727	64.1355	52.2559	13.2207	8.89837	3.55778	0.206269	0.0742346	0.02819	1.11128	1.51525	0.304793	2.19	0.16	3	21.4468	21.7465
76	10	3	2	3.66	4.42	4.53	468.306	231.971	352.98	57	72	128	-3.8	-8.4	-10.9	87.985	54.1584	51.8694	-11.2735	-17.8137	-18.6931	-9.76849	-8.7403	-8.6963	72.4569	53.3333	13.7769	8.44444	3.50746	0.221904	0.0791617	0.0267667	1.31243	1.31243	0.297465	2.21	0.15	2	22.0054	20.4256
77	10	4	1	3.19	3.92	3.82	565.517	281.522	617.016	33	87	114	-3.1	-6.9	-10.1	80.7692	52.3529	48.5315	-10.1726	-20.7723	-26.5738	-7.99895	-9.7752	-11.377	70.2235	55.1275	12.4828	6.88545	3.74145	0.211633	0.0634323	0.0345657	0.344964	0.932769	0.688019	1.4	0.55	3	23.9313	26.0504
78	10	4	2	3.39	4.3	3.88	526.844	354.739	454.124	44	75	109	-3.2	-7.2	-10.2	80	49.7719	48.4892	-11.7823	-20.6937	-24.7723	-9.16399	-9.14476	-10.5941	88.7019	57.3487	12.7011	7.30072	3.03727	0.198492	0.0650928	0.0235486	0.972578	1.00259	0.285838	1.85	0.48	3	24.26	25.5608
79	10	5	1	2.74	3.84	5.07	633.212	284.345	347.535	29	84	83	-3.3	-6.4	-12.6	86.7178	51.1255	53.9143	-10.4039	-27.3339	-29.3339	-8.8685	-12.4902	-14.3131	73.8933	55.558	12.9561	8.20883	4.0988	0.218057	0.0663057	0.0315326	1.04651	1.02719	0.500376	1.36	0.58	4	23.6883	26.4321
80	10	5	2	2.97	3.32	5.18	579.798	347.872	279.552	27	63	72	-2.9	-6.7	-11	83.2447	63.913	63.8032	-11.3953	-28.6428	-32.5788	-9.27386	-17.158	-19.4761	68.6106	58.0544	13.5909	7.59335	4.22717	0.238705	0.0839081	0.0429696	1.16019	1.48409	0.984092	2.41	1.54	4	26.4503	27.5592
81	11	1	1	4.77	3.77	3.59	363.522	202.54	466.574	30	88	70	-6.8	-6.7	-10	97.1111	55.2986	43.2836	-10.4383	-20.8932	-18.538	-10.1032	-10.5159	-6.85568	62.4016	49.1309	13.9598	8.64746	3.14552	0.283339	0.0710496	0.0262578	1.2553	0.725297	0.287227	2.36	0.12	3	23.0989	26.456
82	11	1	2	3.97	5.05	4.29	457.179	236.62	349.883	30	81	66	-7.6	-7.3	-10.6	98.6127	64.7669	45.5611	-11.1322	-21.6428	-18.6931	-10.9607	-13.1701	-7.38606	70.2658	55.1281	14.6509	6.91124	3.50359	0.28603	0.0635486	0.0267265	1.37941	0.946859	0.297306	2.16	0.16	4	24.5674	25.1668
83	11	2	1	3.8	3.67	3.81	450.526	260.1	477.165	29	78	142	-2.9	-6.9	-11.8	91.625	55.8912	63.2281	-10.973	-22.5788	-32.1524	-9.9519	-11.513	-19.0156	76.7299	67.4432	12.6749	5.50668	4.90935	0.213432	0.0541833	0.0549178	0.322522	0.591705	1.21326	0.93	0.84	5	27.7288	35.2715
84	11	2	2	2.93	4.67	4.5	614.676	164.721	377.111	42	95	121	-2.4	-7.4	-11.4	87.8409	42.1851	59.0517	-10.8221	-24.7734	-30.8541	-9.36003	-8.85928	-16.8161	88.0717	48.4	13.5825	6.53141	4.14769	0.23087	0.0610496	0.0329897	0.507759	0.724425	0.647864	1.31	0.61	4	23.0728	26.9308
85	11	3	1	3.22	4	4.8	529.814	282.218	482.749	57	109	109	-2.9	-7.9	-11.6	98.3773	60.5808	65.2466	-10.9237	-28.3009	-35.094	-10.7267	-15.9054	-21.5425	89.4971	58.2044	12.7422	8.07919	4.46593	0.192077	0.0921507	0.0432713	0.424392	1.58156	0.995437	2.09	1.85	4	20.6757	32.1896
86	11	3	2	1.84	5.05	4.99	864.674	241.006	447.09	50	101	115	-2.3	-6.4	-11.6	90.3673	65.6181	64.4684	-10.3867	-32.1882	-33.3352	-9.27505	-19.8916	-20.1746	67.6173	47.1525	13.2445	8.50218	4.40494	0.200543	0.0827127	0.0418759	0.678777	1.47558	0.75929	2.17	1.78	4	21.0857	30.1569
87	11	4	1	2.65	3.99	4.66	650.189	291.253	376.834	43	108	120	-3.2	-7.6	-11.5	95.1965	55.2448	63.1807	-11.6513	-19.1777	-31.9182	-11.0294	-9.64101	-18.8604	73.1221	58.0717	12.2502	6.8579	4.27595	0.210544	0.0579397	0.0436951	0.610126	0.651813	1.00259	2.26	1.65	4	22.1837	27.9931
88	11	4	2	4.17	5.24	4.78	429.257	192.892	409.307	42	103	109	-2.8	-7.8	-11.6	88.243	52.9052	63.9811	-11.8518	-18.9595	-32.7474	-10.3036	-9.03847	-19.6416	77.5158	66.0845	12.2196	5.84519	4.35756	0.206826	0.0585901	0.0534396	0.68469	0.671013	1.19215	2.22	1.7	4	21.5623	28.9376
89	11	5	1	1.8	3	2.9	859.444	194.673	586.897	36	50	87	-6.2	-6.4	-9.4	92.0513	59.8399	54.8328	-10.0846	-22.9423	-17.0454	-9.19391	-12.7049	-8.49106	70.2235	56.7299	12.0792	7.35756	3.42212	0.203712	0.0643908	0.0265315	1.2553	0.984299	0.293987	2.59	0.08	2	23.4805	22.1575
90	11	5	2	3.48	3.76	3.64	515.805	204.582	467.582	19	87	69	-6.4	-6.7	-10	86.6246	58.8164	53.8728	-9.31578	-20.2153	-16.2474	-7.93131	-10.9649	-7.92022	68.8979	56.4906	12.4444	7.2912	2.39846	0.211289	0.0629883	0.0409495	1.27759	0.905897	0.823	2.52	0.08	3	28.9524	21.8697
91	12	1	1	2.4	4.61	2.58	713.333	205.882	690.698	34	103	65	-7.3	-6.4	-9.3	78.6982	56.779	43.0926	-10.2922	-15.0336	-18.3696	-7.85614	-7.81396	-6.75441	60.26	52.0597	10.4607	8.14807	3.0831	0.170298	0.0690082	0.0258145	1.83475	1.06415	0.286664	2.35	0.12	2	23.0765	22.8379
92	12	1	2	2.74	4.62	3.02	639.416	202.604	513.907	36	104	60	-7.7	-7.5	-9.5	86.3558	56.9035	45.2373	-10.2922	-16.3524	-18.3696	-8.73184	-8.52204	-7.19215	77.2939	51.3616	12.3787	8.28917	3.08236	0.207834	0.0732206	0.0252288	2.53502	1.24347	0.264317	2.34	0.12	1	23.215	19.4215
93	12	2	1	3.76	4.3	4.16	466.223	254.739	469.471	32	68	54	-3.4	-6.9	-10.4	85.9813	52.8513	51.1255	-11.9536	-22.8137	-24.9954	-10.0916	-10.8622	-11.4216	74.2458	55.014	13.1008	7.32112	4.05615	0.207341	0.0515622	0.0500722	1.08704	0.630488	1.08537	1.42	0.3	3	24.0643	25.7517
94	12	2	2	3.43	3.2	4.16	574.927	379.644	431.971	37	46	140	-3.3	-6.4	-10.4	85.1662	41.0506	59.9706	-10.5358	-20.9954	-24.8138	-8.79926	-7.24355	-13.7773	68.6676	64.0273	12.899	6.2725	4.04659	0.244598	0.0541771	0.0497752	1.02719	0.596741	1.08398	1.72	0.23	3	24.0812	25.7437
95	12	3	1	4.77	4.93	3.97	377.568	165.966	482.368	50	119	90	-2.8	-6.4	-10.4	85.1546	54.0163	59.9569	-12.4039	-26.321	-29.3339	-10.3579	-12.8728	-16.2826	64.0262	53.3409	9.89897	8.42564	4.09822	0.172726	0.0813461	0.0484921	0.158199	1.41923	1.04432	1.38	0.57	3	23.6898	26.4243
96	12	3	2	4.74	3.8	4.01	362.658	295.641	396.259	38	82	86	-2.9	-8	-9.9	93.0777	50.118	57.8399	-12.5022	-30.5731	-29.4577	-11.5406	-13.6281	-15.6583	62.273	57.1449	10.6053	6.72717	4.11231	0.174464	0.0465315	0.0445502	0.21115	0.499571	0.97392	1.35	0.58	4	23.3933	26.5721
97	12	4	1	3.93	5.26	2.45	455.98	234.472	598.367	71	113	88	-2.4	-7	-9.2	82.1053	59.8425	49.4286	-11.9536	-32.3365	-24.7751	-9.57684	-17.9081	-10.8539	68.8979	48.4845	12.8452	8.73851	4.04302	0.212341	0.093438	0.0496968	0.279953	1.60389	1.08156	1.71	0.3	3	24.15	25.7212
98	12	4	2	2.09	4.92	2.48	716.746	167.985	550	53	119	83	-2.8	-7	-9.3	86.1111	53.9143	50.1182	-11.7307	-18.3352	-24.3365	-9.92039	-8.94643	-10.8482	75.2278	53.4537	12.3415	8.53141	4.02621	0.209641	0.0795431	0.0485727	0.41535	1.31924	1.04432	1.62	0.46	3	24.4408	25.4453
99	12	5	1	1.84	4.25	3.02	909.348	258.578	642.715	42	96	80	-3.4	-6.6	-9.4	86.0835	57.7826	48.3204	-11.2967	-20.8138	-20.1524	-9.54995	-11.0504	-8.58052	66.2352	57.9024	13.04	6.94652	3.61431	0.216118	0.0697529	0.0300722	0.525532	1.08824	0.369144	2.07	0.21	3	31.6954	21.1175
100	12	5	2	1.68	4.49	2.93	716.667	229.577	538.567	37	73	58	-3.8	-7.9	-9.4	90.2801	54.3833	49.3645	-11.4297	-20.7723	-20.1373	-10.1953	-10.2438	-8.80773	75.0566	53.1221	13.665	7.90528	3.61164	0.222137	0.0607844	0.0397767	1.02633	0.718107	0.765134	2.1	0.2	2	30.841	21.1618
101	14	1	1	2	2.49	5.08	786.5	548.817	409.563	26	50	67	-3	-6.4	-9.8	91.8052	43.0506	63.0749	-13.3093	-22.9954	-31.5739	-12.0975	-8.44457	-18.6198	66.9343	45.014	10.9112	8.25066	4.22401	0.174506	0.0721569	0.0429556	0.264317	1.17467	0.984299	2.72	1.7	4	27.4511	27.5369
102	14	1	2	3.19	3.93	4.9	557.053	351.335	270.418	51	86	66	-2.8	-6.3	-11	85.4402	56.0163	64.7376	-13.8518	-28.321	-33.6428	-11.6109	-14.4803	-20.4614	60.8711	55.1942	9.18006	6.30072	4.35737	0.174672	0.0676714	0.0315434	0.369144	1.06191	0.511285	2.46	1.51	4	27.6131	28.8916
103	14	2	1	4.84	3.44	3.84	354.132	355.65	504.167	25	71	67	-3.1	-7	-9.4	88.7447	52.118	56.6309	-12.4039	-32.5731	-28.321	-10.8527	-15.2435	-14.6737	71.2585	57.192	11.0903	6.50668	4.09698	0.180432	0.0787549	0.0418808	0.286664	1.27759	0.839528	1.38	0.57	3	23.7269	26.3925
104	14	2	2	4.88	3.53	4.63	339.959	360.053	365.469	30	78	58	-2.8	-6.7	-13	87.7069	61.8425	63.7997	-13.3093	-34.3365	-32.5731	-11.4914	-19.7788	-19.4713	60.6872	56.9805	9.14552	7.44444	4.22072	0.158589	0.0749178	0.0428135	0.351813	1.25153	0.948555	2.28	1.64	4	22.4605	27.5012
105	14	3	1	3.68	3.79	4.15	473.641	183.73	465.06	34	86	53	-3	-7.2	-10.4	83.6559	46.573	51.8519	-10.6924	-21.381	-23.3266	-8.75067	-8.68854	-10.8474	69.2221	52.5463	12.9465	6.01577	3.91124	0.221694	0.0450063	0.0379397	0.502818	0.497306	0.72381	1.69	0.42	3	25.0727	24.615
106	14	3	2	4.62	3.78	3.9	385.714	319.216	465.897	25	81	81	-3	-7	-10.2	89.0538	59.565	53.4959	-10.6524	-31.2292	-22.4102	-9.35682	-17.1986	-10.8306	67.4442	54.6356	10.7592	6.70109	3.84702	0.188755	0.0449228	0.0367712	0.258199	0.496415	0.716504	1.71	0.41	3	25.5391	24.1388
107	14	4	1	3.41	3.73	3.11	525.513	396.104	900	37	86	73	-2.9	-6.4	-12.4	87.4799	53.8694	59.2285	-12.7913	-25.8541	-30.8541	-11.0118	-12.6022	-16.8767	68.931	44.6439	10.1621	7.18006	4.14746	0.195229	0.0611806	0.0201939	0.194871	0.737108	0.238047	1.31	0.61	4	23.1089	26.8975
108	14	4	2	2.63	3.43	4.8	671.483	398.367	313.75	56	64	81	-3.1	-6.3	-13	91.61	56.1132	64.0528	-12.8221	-22.6937	-32.867	-11.6268	-11.6276	-19.7395	76.3233	46.095	11.1143	7.43913	4.16497	0.182932	0.0661177	0.0332154	0.287227	1.0128	0.656103	2.31	1.61	4	28.9014	27.0734
109	14	5	1	2.1	2.96	4.5	827.619	406.098	436.047	49	51	78	-3	-6.3	-12.4	84.1191	55.5556	64.3199	-14.2474	-18.9595	-33.2665	-11.7334	-9.5968	-20.0782	63.4647	57.779	9.53165	6.80934	4.38545	0.17176	0.0543957	0.0423491	0.297465	0.596741	0.824962	2.2	1.74	4	21.3725	29.3929
110	14	5	2	1.96	2.52	4.59	914.796	610.51	394.008	57	52	80	-3.4	-6.3	-11.2	87.6106	55.1837	63.0625	-13.6927	-24.2292	-31.4129	-11.8078	-12.164	-18.5205	66.3179	56.6006	10.0824	7.30039	4.31157	0.179178	0.0518457	0.0410496	0.190647	0.55321	0.833702	2.23	1.68	4	24.8362	28.4126
111	15	1	1	4.96	5.49	3.07	355.645	253.704	628.339	61	144	81	-2.9	-8.4	-9.5	89.1641	58.665	54.3833	-11.8926	-31.8944	-24.7751	-10.4607	-17.246	-12.2178	60.828	48.931	9.1561	8.62683	4.03996	0.164672	0.0960922	0.0494946	0.278764	1.63215	1.07521	1.81	0.49	3	24.1509	25.7161
112	15	1	2	3.53	5.48	3.2	502.833	257.895	559.062	42	143	69	-3	-6.9	-9.6	88.1293	57.9195	54.336	-12.4039	-31.2948	-28.3009	-10.7679	-16.6626	-13.9416	72.931	49.2221	10.7425	8.64769	4.09031	0.186223	0.0702921	0.0521375	0.25106	1.13717	1.06191	1.4	0.56	3	23.8052	26.18
113	15	2	1	4.82	5.03	4.05	358.299	251.487	456.543	59	123	65	-2.9	-6.4	-10.4	86.5979	56.5766	64.8044	-11.3643	-29.8138	-33.8817	-9.67205	-15.4291	-20.6319	73.979	52.1302	13.3028	8.59568	4.33947	0.243461	0.0797658	0.0466881	0.652548	1.35526	1.02165	0.92	1.05	5	25.9024	40.5215
114	15	2	2	3.26	4.41	4.54	567.178	233.793	471.122	41	82	76	-3	-7.2	-12.1	83.6	52.0174	76.1911	-12.4805	-26.3742	-36.8944	-10.2063	-12.3131	-27.1343	68.6106	55.1281	13.8652	8.42564	4.44332	0.273173	0.0644774	0.0476252	0.373482	1.26329	1.03252	2.14	1.81	4	20.9151	31.1917
115	15	3	1	5.54	4.28	4.83	316.787	255.339	418.902	50	68	71	-3.2	-7.3	-12.1	87.9605	49.2562	64.1132	-11.8518	-29.2665	-32.9431	-10.2664	-12.7655	-19.8073	74.5383	57.5058	13.043	7.29259	4.36268	0.216223	0.0702746	0.0383652	1.02165	1.11768	0.725297	2.2	1.73	4	21.4604	29.0244
116	15	3	2	5.78	3.59	4.43	301.384	345.125	390.971	42	76	76	-3.3	-6.1	-9.3	86.5285	47.0975	56.1765	-10.4039	-30.7751	-28.3009	-8.84662	-12.6853	-14.5204	78.0201	62.4377	12.327	6.01577	4.09031	0.209178	0.0405172	0.0521368	0.76035	0.478764	1.06237	1.38	0.57	3	23.8184	26.1698
117	15	4	1	4.16	3.77	2.94	434.375	298.361	411.565	64	81	108	-3	-7	-9.4	85.4015	49.5962	64.8243	-12.4932	-30.2948	-34.2948	-10.4667	-13.3284	-20.891	61.6524	57.4563	9.327	6.70733	3.75918	0.173273	0.0462796	0.0367798	0.217677	0.494871	0.716513	0.96	0.98	5	25.475	41.4256
118	15	4	2	4.43	3.58	5.14	402.257	332.851	407.368	35	74	95	-2.8	-6.7	-11.3	87.6543	58.4858	63.9626	-11.8518	-30.3266	-32.6428	-10.2261	-16.3379	-19.5721	64.3735	58.2044	9.93996	6.53165	4.35429	0.174457	0.0599061	0.0300294	0.1486	0.693987	0.358589	2.22	1.7	4	21.6138	28.8453
119	15	5	1	3.86	4.71	3.43	461.14	196.259	566.764	35	109	60	-3.2	-7.1	-9.7	90.2778	54.5171	49.2572	-10.6924	-21.6937	-23.1139	-9.53738	-10.7305	-10.0821	70.7167	53.0201	12.9705	7.28907	3.87872	0.226092	0.0615914	0.0429265	0.979717	0.65134	0.959631	1.71	0.41	3	25.2328	24.3074
120	15	5	2	4.03	4.81	3.41	446.898	180.549	393.548	36	114	94	-3.2	-7.5	-9.7	89.3764	53.6129	48.0506	-10.4076	-28.6428	-21.6832	-9.17913	-13.88	-9.16735	69.7596	53.9787	10.1867	8.55636	3.77301	0.19628	0.0925679	0.039017	0.150038	1.73358	0.734269	1.83	0.34	2	26.7614	22.8915
121	16	1	1	4.24	4	3.83	413.208	252.618	425.849	54	87	68	-2.8	-6.9	-10.1	86.5613	58.8912	52.2018	-11.7307	-24.0788	-24.6937	-9.97906	-13.0805	-11.5791	60.0585	48.931	9.00846	8.60646	4.03141	0.158584	0.0683652	0.0493518	0.55321	0.5131	1.04651	1.84	0.48	3	24.296	25.4914
122	16	1	2	3.35	4.66	4.31	525.075	200.725	263.805	26	95	83	-3.3	-7.3	-10.6	79.0816	45.1851	52.0874	-11.1806	-26.2734	-23.6428	-8.58194	-10.2715	-11.0563	66.8969	55.2154	10.0831	6.30283	3.94233	0.180784	0.0532406	0.0466881	0.158589	0.564317	1.02165	1.65	0.43	4	24.8607	24.9217
123	16	2	1	3.87	2.55	2.84	464.599	570.545	662.324	29	53	73	-3.1	-6.3	-9.4	81.7308	63.5808	51.1894	-10.0807	-29.8009	-21.0933	-8.03438	-17.7417	-9.65359	75.1249	58.4141	11.1174	8.10706	3.73793	0.186239	0.0585914	0.0343957	0.297306	0.672754	0.678565	1.93	0.3	3	27.7994	22.3757
124	16	2	2	4.51	3.56	3.57	388.027	318.539	489.636	16	77	74	-3.1	-6.7	-10	75.6832	68.6181	50.2246	-11.4923	-33.6882	-20.9595	-8.38723	-21.9415	-9.36765	75.2278	59.9537	11.1022	8.25739	3.72401	0.181543	0.05632	0.0313659	0.286664	0.627538	0.499571	1.95	0.28	3	27.7835	22.3785
125	16	3	1	3.18	3.89	4.22	543.082	269.471	444.787	38	79	90	-3.2	-7.2	-10.5	82.659	45.561	52.561	-12.6924	-29.9169	-23.1139	-10.2469	-11.8208	-10.9306	79.3697	50.9343	11.4101	7.40665	3.86493	0.238047	0.0796011	0.039178	0.333744	1.4423	0.76035	1.71	0.41	3	25.2458	24.2947
126	16	3	2	4.78	3.45	4.84	368.828	120.667	167.149	20	62	92	-3.2	-8.1	-12.1	76.7123	61.5259	53.6207	-13.695	-17.9102	-24.1882	-10.1514	-10.2538	-11.7234	70.3376	58.3616	13.5314	8.09617	3.99081	0.213619	0.0741464	0.029508	0.842992	1.24347	0.344964	1.75	0.36	2	24.5933	25.1129
127	16	4	1	3.68	2.77	2.92	487.5	429.268	623.288	26	47	65	-3.3	-6.3	-9.4	93.4602	54.5	59.0196	-10.7265	-17.7533	-30.5182	-9.9471	-8.778	-16.6221	70.7388	55.7307	10.7431	7.09031	4.13036	0.186294	0.0504412	0.0399834	0.257008	0.523839	0.777585	1.33	0.6	4	23.2258	26.7973
128	16	4	2	4.41	3.07	3.54	397.052	366.764	555.65	22	46	77	-3.3	-6.6	-9.5	93.526	62.1088	56.8164	-10.4039	-26.9102	-28.3009	-9.65553	-15.5807	-14.7216	66.0134	55.8943	10.6475	7.10216	4.08956	0.180217	0.044914	0.0520062	0.238047	0.494871	1.0633	1.4	0.56	3	23.8204	26.1618
129	16	5	1	3.92	3.83	4.05	459.949	275.907	456.296	47	85	100	-3	-7.1	-12.3	91.2254	67.0758	64.694	-12.4528	-20.0335	-33.5739	-11.2387	-12.7048	-20.4032	87.6023	55.1249	14.4659	6.22579	4.41494	0.244235	0.0562686	0.0303663	0.97392	0.623897	0.414145	2.16	1.79	4	21.0198	30.5096
130	16	5	2	2.97	3.6	4.71	607.744	310.336	264.721	32	72	98	-2.8	-6.7	-11	85.3846	54.1138	64.7239	-13.8518	-26.8009	-33.6428	-11.6024	-13.1365	-20.4563	63.7224	54.5383	13.0158	6.16116	4.34873	0.215093	0.0923497	0.0298599	0.854367	1.59236	0.355725	2.5	1.49	4	25.617	28.8385
131	23	1	1	4.93	3.69	3.7	351.927	510.336	503.243	22	80	113	-2.9	-6.2	-10	79.3997	63.8243	50.9052	-13.1806	-19.3266	-23.6428	-10.1637	-11.5583	-10.7457	61.5748	58.0717	9.18668	6.62578	3.93804	0.178317	0.0630609	0.0389748	0.200376	0.905965	0.732503	1.64	0.43	3	24.9362	24.8621
132	23	1	2	4.22	4.83	4.6	423.697	172.944	386.304	64	116	90	-2.8	-7	-11.1	75.2622	53.6576	50.3353	-14.1726	-20.318	-26.5481	-10.2771	-9.85596	-11.898	60.5886	53.8883	9.01463	7.11573	4.0723	0.158377	0.0866358	0.0509748	0.187137	1.83806	1.19631	1.4	0.56	3	23.9557	26.0285
133	23	2	1	2.56	3.78	4.22	689.453	297.613	362.786	47	82	65	-3	-6.5	-12.9	87.1359	49.8561	63.7988	-10.3093	-28.6399	-32.5731	-8.83579	-12.6831	-19.471	61.8021	57.1717	9.39846	6.72717	4.21955	0.179867	0.0463057	0.0425987	0.167392	0.497465	0.928366	2.28	1.64	4	22.5131	27.501
134	23	2	2	4.95	3.24	3.23	367.071	397.173	566.254	51	60	90	-3	-7.9	-9.6	86.7802	45.2373	54.3353	-13.9929	-18.5739	-25.5481	-11.9376	-7.27213	-12.5854	63.3102	63.75	9.46068	5.8579	4.68645	0.171533	0.0540575	0.0522359	0.167392	1.50118	1.05398	1.8	0.49	3	23.9782	25.9913
135	23	3	1	4.95	3.23	4.83	348.485	386.897	369.979	33	59	80	-3.1	-7.8	-10	86.4865	43.0926	57.9195	-13.8926	-25.7723	-24.7751	-11.8066	-9.47636	-13.1912	76.4906	63.9808	13.0903	5.95977	4.03797	0.217161	0.0803073	0.0494014	0.671013	1.78356	1.07388	1.8	0.49	3	24.1597	25.6381
136	23	3	2	3.46	4.08	5.05	503.468	273.442	378.02	34	93	92	-3.3	-7	-12.6	84.0165	50.8534	55.2998	-9.40391	-22.8025	-27.1079	-7.73383	-10.3507	-13.6443	76.6006	62.273	12.6657	7.01383	4.08255	0.213379	0.0640054	0.0516511	0.505038	0.979717	1.06415	1.39	0.56	3	23.8345	26.1151
137	23	4	1	2.44	3.21	4.8	721.311	379.932	393.089	33	52	88	-3.2	-6	-11.8	89.7436	42.561	63.3846	-15.6927	-28.4169	-32.2936	-13.9044	-10.2809	-19.1553	66	64.0248	13.0466	6.27301	4.29709	0.216703	0.0543957	0.0220767	1.02719	0.597465	0.258199	2.24	1.68	4	24.9267	28.1856
138	23	4	2	3.16	5.17	4.46	555.696	270.455	428.475	28	131	80	-3.1	-6.5	-10.2	88.0672	58.5259	58.7617	-14.7265	-16.4102	-30.4169	-12.774	-8.84801	-16.4797	76.0674	48.932	12.3893	8.88545	4.13036	0.208371	0.0840922	0.0180294	1.04541	1.50816	0.167392	1.33	0.6	4	23.2595	26.6919
139	23	5	1	4.66	4.4	3.35	384.979	235.023	509.254	28	81	85	-3.3	-7	-9.7	90.8486	51.5	49.9439	-11.8923	-16.2533	-21.0933	-10.6831	-7.49455	-9.36167	71.9467	55.2278	10.7272	7.36054	3.73302	0.186173	0.0814637	0.0325439	0.25106	1.25153	0.579901	1.94	0.29	3	27.3473	22.5383
140	23	5	2	4.04	3.58	3.76	439.851	330.337	547.872	15	75	75	-3.1	-7.4	-10.1	90.5495	59.1088	51.7488	-12.6524	-25.4102	-22.4102	-11.3238	-13.8652	-10.3956	66.4166	58.2044	10.0824	5.93789	3.84484	0.177231	0.0384507	0.0367291	0.185838	0.468584	0.716504	1.7	0.41	3	25.5829	24.1371
141	24	1	1	4.03	3.14	3.59	424.566	355.482	539.554	40	54	80	-3.6	-6.7	-10	80.7619	55.381	47	-10.2922	-27.4102	-18.1388	-8.09214	-13.8211	-7.45708	63.9808	54.2099	13.438	8.64769	3.08236	0.218451	0.0829508	0.0253629	1.17856	1.4784	0.274672	2.3	0.12	2	21.1248	22.2812
142	24	1	2	3.59	3.8	3.54	489.694	282.609	464.407	24	77	70	-4.4	-6.6	-9.9	84.1424	54.4352	47.7874	-11.2735	-19.1777	-18.7125	-9.28716	-9.46849	-7.85664	77.1525	47.7222	13.1123	8.89897	3.52647	0.24876	0.0940517	0.0271049	1.08824	1.61334	0.300354	2.2	0.15	3	21.5474	28.021
143	24	2	1	3.91	3.61	4.81	448.849	304.167	481.289	54	78	100	-3.2	-8	-12	81	44.8159	53.7743	-13.4125	-19.4936	-24.1882	-10.581	-7.54097	-11.7647	76.8704	57.7913	13.9433	6.75679	3.98986	0.289081	0.0612894	0.051599	0.70206	0.746172	1.06425	1.75	0.43	2	24.606	25.1019
144	24	2	2	3.43	4.81	4.76	478.426	192.402	365.966	43	105	110	-4.2	-7.8	-11.6	84.9199	52.666	52.2515	-12.6701	-22.8541	-22.5739	-10.5471	-10.8344	-10.5975	75.2242	48.8979	12.5957	6.60528	3.86268	0.212813	0.059178	0.0391397	0.916504	0.68469	0.75929	1.7	0.41	3	25.2944	24.294
145	24	3	1	4.32	3.56	4.91	400.463	318.13	449.885	50	72	69	-3.1	-7	-11.7	84.1165	52.5746	64.6667	-10.4528	-18.3352	-33.5335	-8.60809	-8.6735	-20.3685	62.273	55.2154	9.43913	6.94652	4.41013	0.170298	0.0629556	0.0385901	0.67392	0.905897	0.731666	2.08	1.79	4	20.6044	32.4526
146	24	3	2	4.38	3.76	4.69	371.689	286.721	462.857	45	83	65	-4.1	-6.7	-12	81.9444	54.5141	75.3009	-9.48047	-17.0933	-36.8944	-7.57853	-8.45439	-26.7693	69.1501	46.8016	12.4723	10.6217	5.44332	0.211591	0.126532	0.0562346	0.753624	1.85768	1.23599	2.06	1.81	4	20.3897	33.084
147	24	4	1	3.49	3.85	4.12	505.444	273.113	451.942	35	88	58	-5	-7.1	-10.4	80.5395	51.2733	45.0948	-9.09203	-31.8541	-16.2474	-7.12608	-14.608	-6.33555	85.2154	55.6776	13.9149	5.39846	2.36493	0.274918	0.0302172	0.0231599	1.40895	0.500376	0.279953	2.3	0.12	2	21.1885	21.8532
148	24	4	2	2.57	3.82	3.85	717.121	277.165	456.883	15	84	145	-6	-7	-10.2	86.5965	52.5746	44.6588	-8.852	-19.9431	-16.1165	-7.53369	-9.43412	-6.20643	73.3333	55.6776	16.3627	5.36493	2.327	0.321162	0.0301187	0.0223773	0.984299	0.500376	0.258589	2.82	0.04	2	14.0537	28.7621
149	24	5	1	2.7	3.54	3.77	619.63	325.338	494.96	39	76	82	-3.2	-6.9	-10.1	91.2621	54.6321	51.1433	-12.5497	-21.8025	-22.2847	-11.3313	-10.8121	-10.1874	72.6827	43.0713	11.5067	8.48986	3.80039	0.202726	0.0797767	0.0415326	0.496415	1.37886	0.753624	1.8	0.36	3	26.4704	22.9942
150	24	5	2	4.41	3.57	3.13	493.424	313.907	484.345	28	71	80	-3.6	-6.4	-9.5	91.6509	51.5569	50.1351	-12.0807	-22.253	-21.1547	-10.96	-10.2752	-9.43387	75.9631	59.8432	12.665	8.2725	3.74307	0.213299	0.0727136	0.0350362	0.932503	1.18802	0.689445	1.91	0.3	3	27.2844	22.663
151	25	1	1	2.47	3.54	4.84	690.283	319.444	311.688	27	73	89	-3.1	-7	-11.3	80.155	46.5714	63.2246	-14.9327	-20.5048	-32.1139	-11.64	-8.33209	-18.9917	70.1586	48.5536	13.6065	7.57415	4.16566	0.219753	0.0686326	0.0333682	0.578627	0.673482	0.660189	2.31	1.61	4	22.8875	27.0766
152	25	1	2	4.8	4.3	4.46	361.042	226.386	409.977	27	78	88	-4.2	-7.4	-12.6	88.3227	56.5141	63.1695	-15.6513	-31.2928	-31.8138	-13.6206	-16.1729	-18.7947	75.7307	58.0201	12.6464	6.84439	4.26143	0.212956	0.0618808	0.0434973	0.929163	0.821082	1.00579	2.21	1.71	4	22.235	27.887
153	25	2	1	3.74	3.2	3.5	472.46	350.476	536.571	7	49	86	-6.4	-6.6	-9.8	85.6659	53.2733	50.5085	-12.4076	-18.4102	-21.4556	-10.4315	-8.85191	-9.65702	65.7738	51.9515	10.0448	8.41596	3.7725	0.176876	0.0771049	0.038446	0.19617	1.27018	0.729163	1.85	0.33	3	26.588	22.9352
154	25	2	2	4.2	3.69	3.81	420.714	295.641	474.803	22	79	86	-6.2	-6.9	-10.1	91.6359	48.5714	49.9422	-11.6347	-33.8541	-21.0133	-10.5534	-14.5089	-9.32576	84.2559	50.3376	16.2502	8.22401	3.72717	0.309697	0.0721833	0.0320294	2.70389	1.1775	0.530488	1.96	0.27	3	27.5651	22.4181
155	25	3	1	3.92	3.06	4.78	453.061	372.193	392.892	23	40	78	-3	-6.8	-11.8	82.2394	57.1573	63.3839	-15.6927	-21.9431	-32.2936	-12.5959	-11.4975	-19.1551	68.4395	55.1275	10.0836	6.90631	4.29259	0.193334	0.0625987	0.0381801	0.174672	0.852917	0.725297	2.25	1.67	4	24.9323	28.1774
156	25	3	2	1.59	3.69	4.3	828.931	297.613	359.553	31	68	68	-3.3	-7.3	-11.5	83.2349	50.7041	63.7937	-15.0927	-23.8025	-32.5731	-12.2812	-10.7651	-19.4692	65.9236	49.4311	10.6354	7.66566	4.20733	0.180217	0.0610175	0.042341	0.2131	0.724425	0.879414	2.28	1.64	4	22.5131	27.4831
157	25	4	1	3.57	5	4.03	499.16	228.226	496.526	18	115	67	-4	-7.1	-10.4	83.6538	53.1223	50.5865	-12.4076	-20.2935	-21.4556	-10.1541	-9.72335	-9.67563	89.1964	51.9344	12.7385	8.41013	3.7725	0.190829	0.0767667	0.0382567	0.972578	1.27018	0.725297	1.84	0.33	3	26.5385	22.9617
158	25	4	2	3.7	3.53	4.3	480.541	325.429	495.349	33	76	66	-3.8	-7.3	-10.6	84.1016	57.3205	50.5019	-12.4076	-26.2847	-21.4556	-10.2158	-13.8201	-9.65546	75.6776	51.9155	11.4066	8.40665	3.75918	0.187536	0.0767265	0.0378597	0.743965	1.26329	0.722064	1.82	0.34	2	26.5268	22.9636
159	25	5	1	4.52	3.57	3.69	384.513	317.308	486.721	34	76	55	-3.4	-6.7	-10	84.6786	54.5224	54.386	-13.7307	-19.4556	-24.3365	-11.3932	-9.62454	-12.0022	65.6782	52.931	12.9632	6.04302	4.01577	0.220935	0.0452288	0.0476714	0.979717	0.41535	1.03252	1.62	0.45	2	24.4513	25.3754
160	25	5	2	3.3	3.91	4.45	547.273	264.611	437.978	23	86	119	-3.6	-7.4	-10.8	90.0699	59.1911	53.6792	-13.4125	-18.9595	-24.1882	-11.9326	-10.3627	-11.7391	64.2099	52.4569	13.9465	6.00359	3.9836	0.289081	0.0408288	0.0406816	1.24347	0.486003	0.799786	1.75	0.4	1	24.6087	25.0695
161	26	1	1	2.86	2.98	4.82	698.601	396.429	355.763	24	48	73	-3.4	-6.3	-11.4	84.1415	57.2771	63.6667	-15.0927	-17.7972	-32.4936	-12.4333	-9.34889	-19.3758	67.1991	49.3697	10.6653	8.66529	4.20109	0.182441	0.0609495	0.0422676	0.497465	0.72381	0.878864	2.27	1.64	4	22.5161	27.4404
162	26	1	2	2.97	2.5	2.64	607.071	588.235	679.924	30	50	98	-4	-6.2	-9.6	84.7629	46.913	57.6309	-14.4039	-21.1139	-28.321	-11.9653	-8.65977	-14.9884	77.8592	55.1249	12.4226	6.28107	4.09617	0.211087	0.0541771	0.0310175	0.72381	0.586664	0.496415	1.37	0.57	4	23.73	26.3429
163	26	2	1	2.88	2.5	2.72	569.444	579.924	673.529	13	57	58	-4.1	-6.2	-9.3	91.0588	57.1594	49.9243	-11.6095	-21.0947	-21.0133	-10.4561	-11.0535	-9.32159	72.3416	49.4971	12.9032	8.21955	3.72579	0.239265	0.0721569	0.0316008	1.04432	1.17462	0.522028	1.94	0.28	2	27.6495	22.3982
164	26	2	2	3.47	2.82	2.89	506.052	421.379	620.069	26	54	51	-5	-6.3	-9.4	84.4607	54.8999	48.9213	-11.4297	-21.381	-20.1373	-9.45624	-10.6667	-8.70855	66.015	57.6429	13.9049	7.79709	3.60706	0.274113	0.0676714	0.0376582	1.38552	1.04651	0.718618	2.07	0.2	2	31.2884	21.1211
165	26	3	1	4.48	3.59	3.97	350.446	311.258	484.131	26	74	76	-4	-7.1	-10.3	86.6947	56.1492	50.7357	-12.4076	-16.1388	-21.6832	-10.5733	-8.27549	-9.81424	75.7307	52.273	12.0373	8.42256	3.77301	0.189983	0.0787549	0.0391208	0.393987	1.27759	0.734269	1.84	0.33	3	26.5407	22.9538
166	26	3	2	3.3	2.9	3.14	517.576	415.894	607.643	18	49	77	-4.2	-6.4	-9.5	80.4714	56.9266	50.3907	-12.3346	-26.2941	-21.3438	-9.65815	-13.7099	-9.57879	75.5006	51.0325	12.6464	8.34148	3.75066	0.212956	0.0749178	0.0362389	0.639697	1.24347	0.701392	1.9	0.32	3	26.9846	22.8755
167	26	4	1	2.79	2.67	3.22	627.24	442.715	634.472	26	52	100	-4	-6.4	-9.6	80.4177	50.2222	54.3833	-13.7307	-31.4943	-24.3365	-10.7431	-14.0752	-12.0015	75.6247	52.931	12.4226	6.04302	4.01577	0.211124	0.0450063	0.0474014	0.724425	0.497306	1.03215	1.62	0.45	2	24.4727	25.355
168	26	4	2	2.6	2.81	3.06	635	423.288	621.242	30	48	103	-3.8	-6.4	-9.5	80.9741	49	54.336	-13.7307	-25.5481	-24.3365	-10.828	-11.0708	-11.9887	65.4264	52.7887	13.5561	6.03996	4.01463	0.224598	0.0449228	0.0471612	0.995437	0.495329	1.02941	1.6	0.46	2	24.4811	25.2957
169	26	5	1	2.57	2.87	3.01	657.588	420.069	611.296	27	46	73	-6.4	-6.3	-9.4	88.674	58.5894	47.3358	-10.8617	-22.3365	-18.6931	-9.49483	-12.0591	-7.75467	73.2265	57.6429	16.7011	6.74307	3.3947	0.336137	0.0611806	0.0264477	1.08537	0.734269	0.293358	2.15	0.16	3	27.3281	22.5802
170	26	5	2	2.37	2.45	2.77	751.055	608.664	708.664	21	53	59	-6	-6.2	-9.3	85.1534	67.0758	48.6486	-11.3171	-24.5335	-19.7972	-9.45023	-15.5585	-8.5015	80.5748	56.9343	15.5726	7.41013	3.57415	0.312517	0.0661177	0.0287549	1.59855	1.00579	0.322522	2.13	0.18	2	29.7971	21.5635
171	27	1	1	3.03	4.58	3.66	573.927	207.368	553.552	27	112	70	-4.5	-7	-9.6	84.7003	50.9194	57.666	-14.4039	-25.1079	-28.3339	-11.9553	-11.4156	-15.0063	71.4794	55.6003	13.6477	8.17004	4.09822	0.220298	0.0696208	0.0313461	1.26329	1.06415	0.497465	1.37	0.57	4	23.7012	26.4233
172	27	1	2	0.8	4.51	2.87	967.25	226.386	629.268	20	97	52	-3.5	-7.2	-9.3	89.3838	54.9109	56.1765	-13.9929	-21.3095	-25.3971	-12.3424	-10.6336	-13.0305	72.7313	52.5217	11.7665	8.02647	4.06542	0.193274	0.0636767	0.050508	0.855255	0.958061	1.09236	1.79	0.49	3	23.983	25.9472
173	27	2	1	3.26	4.9	2.5	534.356	169.034	693.2	9	119	43	-6.4	-6.7	-9.3	83.0421	53.8032	45.7949	-10.0846	-16.1524	-16.2928	-8.18443	-7.86139	-6.47999	82.124	53.5194	16.3605	8.52621	2.46068	0.315622	0.0813659	0.0250063	2.20405	1.42496	0.2131	2.51	0.08	3	28.761	22.1355
174	27	2	2	3.11	3.3	1.73	513.505	350	998.844	7	62	50	-6.2	-6.6	-9.1	87.9952	49.0861	43.913	-11.9929	-18.2		-10.3932	-7.90408		84.1943	57.5158	15.7425	6.13036	1.1561	0.264099	0.0508193	0.017197	1.55305	0.538047		2.89	0.02	0	22.5164	29.6927
175	27	3	1	1.87	3.48	2.42	929.412	434.194	758.678	17	67	46	-6	-7.2	-9.2	87.5884	55.7355	49.2572	-10.9229	-14.3696	-20.3524	-9.41656	-7.30222	-8.87753	84.1943	58.8811	15.7422	6.25739	3.66529	0.287875	0.0654149	0.0303663	1.25153	0.591415	0.414387	2.04	0.22	2	33.9038	20.8923
176	27	3	2	1.87	4.86	2.49	978.182	171.789	696.787	11	117	52	-7	-6.5	-9.3	90.9091	53.6709	48.0506	-11.3171	-20.0021	-19.0336	-10.174	-9.70568	-8.04711	64.0273	53.654	10.6217	8.47234	3.55778	0.17487	0.0796011	0.0281527	0.846536	1.32153	0.302548	2.13	0.17	1	22.3438	27.689
177	27	4	1	1.55	4.54	1.58	857.419	209.977	987.975	26	120	33	-4	-7	-9.1	83.844	55.5894	52.2018	-10.6701	-22.5335	-22.5739	-8.75469	-11.4143	-10.5851	75.6458	52.3416	12.0578	7.68383	3.86054	0.190812	0.0616008	0.0461177	0.400917	0.678425	1.0128	1.73	0.39	0	25.3302	24.2867
178	27	4	2	1.68	5.1	1.42	876.19	273.113	985.211	14	125	33	-4	-6.8	-9	90.7631	64.0758	52.0874	-10.6701	-18.5335	-22.5739	-9.57499	-11.1357	-10.5564	72.0597	46.095	12.0036	6.92901	3.85737	0.188029	0.0659008	0.0416326	0.278764	1.00579	0.758061	1.73	0.39	0	25.4083	24.2543
179	27	5	1	2.94	2.59	3.86	613.946	656.522	373.936	60	54	79	-3.8	-7.4	-11.6	90.9598	51.1138	63.1088	-13.4995	-25.3009	-31.7723	-12.1435	-11.5579	-18.7487	70.0792	61.8946	12.0578	5.53165	4.25145	0.191122	0.0304316	0.043299	0.431956	0.424392	1.00118	2.26	1.65	4	22.334	27.6891
180	27	5	2	2.97	3.36	4.45	581.145	328.464	354.043	25	53	85	-4.2	-6.7	-11.4	91.7007	45.9624	63.565	-13.0927	-29.9954	-32.3365	-11.8853	-11.9856	-19.2456	68.4963	63.3102	13.3993	6.18668	4.20028	0.215901	0.0531904	0.0421569	0.746172	0.758589	0.855255	2.27	1.64	5	22.5317	29.4133
181	28	1	1	3.55	4.34	3.86	462.535	249.885	433.938	38	69	124	-6.3	-8.1	-10.2	87.1324	53.2986	52.561	-10.6924	-18.8932	-23.2936	-9.16368	-9.08944	-11.0155	86.76	54.2458	16.3574	6.9691	3.91013	0.314235	0.0640054	0.0530733	1.61334	0.979717	1.18203	1.69	0.42	3	25.0778	24.601
182	28	1	2	3.26	5.37	4.23	543.558	279.552	391.253	34	135	121	-4.5	-7.2	-10.5	88.4314	62.7669	53.6207	-11.4125	-19.6428	-24.0021	-9.94553	-11.5166	-11.6332	67.3614	46.6685	13.7003	8.65659	3.9836	0.222257	0.0839096	0.037584	1.27018	1.49535	0.718618	1.74	0.35	1	24.6373	25.067
183	28	2	1	3.63	4.9	5.32	478.788	168.056	307.331	30	119	83	-4.5	-8.4	-13	96.8944	53.8912	55.283	-11.7823	-20.5788	-24.7723	-11.3757	-10.0359	-12.464	76.8757	53.4598	13.825	8.52621	3.03294	0.245975	0.0796968	0.0233339	1.31243	1.35118	0.285838	1.83	0.48	3	24.27	25.513
184	28	2	2	4.39	3.02	5.24	401.139	366.764	348.473	42	42	80	-3.1	-7.8	-9.5	88.8	40.1851	56.8164	-12.4039	-22.7734	-27.1079	-10.8603	-7.63798	-14.1011	72.0545	64.2736	13.3848	5.98624	4.08255	0.214714	0.0387549	0.0518808	1.00259	0.468584	1.06415	1.4	0.55	3	23.8601	26.1122
185	28	3	1	4.87	5.52	4.9	366.94	278.961	315.176	48	147	75	-3.3	-7.1	-11.3	86.7347	58.5808	63.1894	-12.9327	-26.3009	-32.0537	-11.0265	-14.1969	-18.9435	87.779	45.6458	12.8631	8.69134	4.16529	0.212599	0.0977521	0.0332406	0.737108	1.65739	0.656103	2.3	1.62	4	22.8866	27.0766
186	28	3	2	4.79	3.68	4.12	386.43	310.383	379.369	41	80	72	-3.3	-7.2	-10	86.9744	63.6181	58.1088	-12.5022	-30.1882	-29.4577	-10.6927	-17.9848	-15.7464	78.3616	58.1249	12.224	6.6217	4.11052	0.206826	0.0629386	0.0320062	0.591415	0.889445	0.527538	1.35	0.59	4	23.3949	26.556
187	28	4	1	4.28	4.67	3.94	408.645	196.905	480.457	20	107	71	-5.4	-7	-10.3	90.5864	53.2448	50.9052	-10.4211	-17.1777	-22.2153	-9.33109	-8.25384	-10.0969	76.0674	54.3063	14.1304	8.11431	3.78278	0.27986	0.071599	0.0405436	1.52886	1.1775	0.786274	1.8	0.36	3	26.523	22.9686
188	28	4	2	3.12	4.26	4.01	553.846	356.296	460.1	9	78	70	-5.3	-7	-10.3	85.8765	50.9052	50.3353	-10.3346	-16.9595	-21.1777	-8.71278	-7.70814	-9.49119	72.719	57.8795	14.542	6.94659	3.74637	0.28455	0.0700722	0.035794	1.57388	1.08824	0.692611	1.9	0.32	3	27.2189	22.7787
189	28	5	1	3.19	5.16	3.59	560.502	283.508	545.125	35	130	106	-3.2	-7.8	-10	92.233	57.8399	55.7355	-11.9536	-20.9423	-24.8138	-10.922	-11.132	-12.6097	63.7805	49.3694	13.233	8.86315	4.04302	0.207149	0.082508	0.0496208	0.623897	1.45963	1.07769	1.73	0.28	3	24.096	25.7218
190	28	5	2	3.44	4.61	3.46	510.756	204.953	357.803	35	104	114	-3.4	-7.6	-9.8	86.0397	56.8164	54.3353	-11.695	-18.2153	-24.3365	-9.88095	-9.47528	-11.9885	75.8943	51.5748	12.3211	8.15286	4.01383	0.209121	0.0693742	0.0471438	0.400917	1.06415	1.02886	1.59	0.46	2	24.5233	25.2257
191	29	1	1	4.48	4.1	5.71	400.893	203.125	328.464	53	96	140	-3.2	-8.8	-10	85.2386	57.565	57.9195	-16.5022	-29.2292	-29.4577	-13.7956	-15.4476	-15.6844	71.236	53.977	13.1304	6.32152	4.10706	0.249268	0.0562686	0.0318808	0.652548	0.622522	0.525479	1.35	0.59	4	23.4428	26.5529
192	29	1	2	3.79	6.01	5.07	464.908	204.086	398.361	42	104	131	-3	-6.7	-13.8	79.4706	51.8694	64.5914	-16.9103	-23.8541	-33.4949	-13.053	-11.0973	-20.317	69.5677	56.233	13.1022	8.83947	4.64807	0.20794	0.0923497	0.0532686	0.972578	1.58398	1.1884	0.75	1.12	5		42.021
193	29	2	1	4.95	5.84	4.53	331.919	207.048	442.693	23	95	116	-4.1	-7.5	-11.5	88.7376	54.1132	64.4666	-12.3867	-20.6937	-33.3339	-10.8367	-10.143	-20.1732	68.5714	57.0146	13.1794	7.46593	4.40319	0.220812	0.0663057	0.0416939	0.722064	1.02633	0.75929	2.16	1.78	4	21.0981	30.0389
194	29	2	2	4.55	5.78	4.56	388.571	207.902	442.574	32	103	110	-3.3	-7.5	-11.5	80.0187	53.5556	64.4162	-10.3867	-16.9595	-33.321	-8.08073	-8.20757	-20.1467	75	56.9642	12.3574	7.42772	4.39928	0.209641	0.0661373	0.0415914	0.424392	1.02165	0.7553	2.16	1.78	4	21.1352	29.9976
195	29	3	1	4.02	5.78	4.81	444.279	209.563	410.187	25	100	105	-4.3	-8	-13.2	85.3916	53.1837	64.3353	-15.0336	-22.2292	-33.2777	-12.5934	-10.666	-20.0906	61.6524	57.779	13.5616	6.74307	4.24223	0.212112	0.0612077	0.0430609	1.50816	0.737108	0.995352	0.76	1.01	5	26.4082	39.4215
196	29	3	2	3.92	5.75	4.6	441.837	210.187	494.92	35	116	104	-4.8	-7.5	-12.2	83.7209	52.8571	65.2719	-12.9237	-28.8939	-35.094	-10.5861	-13.759	-21.5523	87.6429	58.0544	14.0043	8.01383	4.46322	0.276726	0.0696968	0.0429883	1.44236	1.08824	0.984299	2.11	1.85	4	20.6971	32.0718
197	29	4	1	2.5	3.69	4.8	714	212.442	440.952	22	65	94	-4.6	-7.9	-11.4	92.3515	50.3084	64.3817	-12.2928	-29.3742	-33.3009	-11.2481	-13.1559	-20.1218	70.7388	56.8704	13.929	7.39718	4.39846	0.290363	0.0650928	0.0412894	1.42769	1.00259	0.752457	2.18	1.77	4	21.2958	29.7114
198	29	4	2	3.41	5.56	4.5	508.211	212.5	442.489	38	145	92	-4.6	-7.4	-11.4	85.5194	40.9439	64.4127	-12.3867	-20.2936	-33.321	-10.3938	-6.97736	-20.1454	73.8883	56.8827	13.8652	7.39928	4.39897	0.273173	0.0659008	0.0414933	1.35049	1.00579	0.753417	2.18	1.77	4	21.1895	29.9974
199	29	5	1	3.14	5.38	5.34	541.401	202.683	440.613	19	124	91	-4.2	-7.8	-12.4	88.9922	50.4368	71.1953	-13.3782	-25.1079	-36.4556	-11.7419	-11.2809	-24.7879	69.3694	54.3735	12.8487	8.67491	4.5625	0.212366	0.0840575	0.0496213	1.02719	1.50049	1.07837	2.02	2.14	5	20.1758	33.3528
200	29	5	2	3.94	5.34	4.92	443.401	216.863	384.136	31	103	90	-4.5	-8.4	-11.6	84.0032	49.3009	63.1386	-11.4995	-25.321	-31.8138	-9.45555	-11.0571	-18.7838	70.7859	58.0244	13.9207	6.84519	4.26143	0.275363	0.0619766	0.0436011	1.41923	0.824883	1.00579	2.25	1.66	4	25.2463	27.8792
201	31	1	1	4.46	5.32	5.1	391.031	217.219	416.863	23	100	169	-4	-6.9	-13.8	74.9101	54.6156	63.2749	-15.6832	-28.8211	-32.215	-11.3111	-14.2875	-19.0694	72.0597	46.7047	14.5592	9.25017	4.67849	0.285036	0.0960922	0.0523085	1.26073	1.6284	1.06425	0.68	1.15	5		42.9833
202	31	1	2	3.64	5.3	4.6	497.253	219.512	415.942	40	125	125	-4	-7.5	-12.9	77.7174	48.3204	63.9675	-14.8518	-25.973	-32.6428	-11.1748	-11.0588	-19.5739	72.3223	55.6247	12.5262	7.0723	4.34726	0.238047	0.0634323	0.0396409	0.847864	0.932503	0.763286	2.2	1.72	4	21.6616	28.7621
203	31	2	1	3.45	5.23	4.81	522.029	220.25	399.737	38	122	124	-5	-8	-10	85.8958	52.2248	58.0769	-10.5022	-24.5481	-29.4577	-8.85634	-11.5171	-15.7359	75.3529	53.977	14.2207	6.32152	4.10646	0.280576	0.0562578	0.0318457	1.53252	0.622028	0.525479	1.35	0.58	4	23.4698	26.5228
204	31	2	2	3.29	5.2	4.12	536.17	221.968	480.577	35	118	121	-5.6	-7.1	-12.4	83.7598	52.2018	69.2938	-13.3782	-18.3352	-35.4527	-10.9641	-8.59755	-23.357	85.7988	52.2652	15.7733	8.42212	4.51836	0.294198	0.07815	0.0461373	1.76574	1.27018	1.01525	2.05	1.84	4	20.3232	33.1849
205	31	3	1	3.03	5.14	5.33	584.488	225.113	467.751	28	109	118	-4	-7.4	-12.1	84.6037	53.4352	64.8713	-12.9124	-17.0933	-35.0382	-10.7035	-8.24947	-21.3621	72.0461	46.5732	14.8448	9.03727	4.65871	0.289321	0.0956591	0.0522571	1.55895	1.62558	1.05374	2.14	1.81	4	20.8296	31.717
206	31	3	2	4.8	5.1	5.32	363.75	225.732	467.546	17	98	113	-4.4	-7.4	-12	81.0547	43.8159	75.2998	-12.4805	-17.1777	-36.7	-9.85329	-6.45421	-26.6278	71.6162	57.8592	13.538	7.84702	4.43913	0.214138	0.0686137	0.0425783	1.23167	1.24347	0.848555	2.13	1.81	4	20.9211	31.0488
207	31	4	1	4.02	5.1	4.78	445.025	226.824	474.745	45	113	105	-4.3	-7.8	-12.5	77.718	51.666	70.3677	-13.4929	-27.9595	-35.7318	-10.1524	-12.944	-23.9672	64.9508	48.5259	13.0075	8.11745	3.70109	0.21486	0.0709748	0.0305757	1.06415	1.13171	0.449284	1.99	1.82	4	20.0896	34.4187
208	31	4	2	3.8	5.1	5.26	461.842	228.81	459.584	36	128	102	-4.5	-7	-11.9	81.1821	51.5746	73.7631	-12.4805	-24.8025	-36.6944	-9.87096	-11.4573	-25.9972	78.6719	57.7913	13.5329	7.84484	4.42901	0.214005	0.0684507	0.0424574	1.23167	1.23712	0.8423	2.15	1.8	4	20.998	30.7551
209	31	5	1	2.28	5.07	5.01	769.298	230	379.333	65	115	93	-4.4	-8.4	-13.4	80.127	53.6321	64.8148	-11.3643	-32.3365	-34.0507	-8.85496	-15.6768	-20.7387	68.4515	48.7019	13.3215	8.15286	4.48624	0.213735	0.0715964	0.043491	1.16019	1.15342	1.00816	0.71	1.06	5	25.8617	40.5802
210	31	5	2	4.96	5	5.96	368.347	258.678	332.975	36	96	80	-3.4	-10	-12.9	75.9494	53.1579	63.5984	-13.973	-17.1777	-32.3524	-10.239	-8.23725	-19.2671	73.3333	46.8969	12.5314	8.14807	5.96068	0.244646	0.149321	0.0693215	1.00579	1.9617	1.27419	0.91	0.94	5	27.5821	36.5007
211	32	1	1	2.5	3	4.57	690.8	500.392	301.857	24	48	117	-4.4	-7.5	-12.9	85.554	59.9706	63.9738	-12.4805	-18.9595	-32.7	-10.4772	-10.5269	-19.6105	73.8933	47.4432	13.3028	10.5592	5.43804	0.243461	0.124506	0.055297	1.1561	1.85398	1.20389	2.32	1.6	4	30.9422	31.0137
212	32	1	2	4.93	4.96	5.08	369.574	457.975	440.897	21	102	116	-4.5	-6.7	-11.4	88.6305	50.3353	64.3785	-12.2928	-19.2292	-33.3009	-10.7399	-8.61793	-20.1206	78.5259	56.838	13.7568	7.39207	4.39837	0.221651	0.0648799	0.0412077	1.27759	0.999296	0.746172	2.18	1.76	4	21.2989	29.5916
213	32	2	1	4.78	4.92	4.77	366.109	455.211	429.577	8	98	113	-5.2	-7.8	-11.4	85.7689	50.1182	64.3012	-12.2474	-24.3095	-33.2665	-10.3108	-10.8361	-20.0712	69.7596	56.6743	14.224	7.35429	4.38545	0.280829	0.0645502	0.0410504	1.53552	0.984299	0.737117	2.19	1.74	4	21.3755	29.3591
214	32	2	2	4.48	4.9	4.55	381.696	298.187	440.967	26	93	110	-4.7	-7.5	-11.4	89.4221	57.2358	64.3962	-12.8674	-18.2847	-33.321	-11.3551	-9.5966	-20.1393	74.2099	56.8757	13.5825	7.39846	4.39862	0.230819	0.0658838	0.0413456	1.26073	1.00374	0.752457	2.18	1.77	4	21.1924	29.7867
215	32	3	1	3.73	4.87	4.9	482.574	243.237	340.052	25	118	101	-4.8	-8.4	-11.4	88.5333	56.1765	63.4231	-11.0148	-18.6937	-32.2941	-9.61147	-9.59123	-19.1695	77.9024	48.6676	15.2892	6.5988	4.17944	0.313601	0.0591397	0.0339556	2.25342	0.678777	0.672754	2.3	1.63	4	22.714	27.2214
216	32	3	2	3.26	4.85	4.69	536.81	262.051	391.006	13	101	97	-4.8	-7.6	-11.8	91.5385	56.3968	63.342	-11.6927	-17.6832	-32.2751	-10.5934	-9.11606	-19.1291	75.4562	58.3616	13.5022	6.89837	4.2912	0.213619	0.0623658	0.0379883	2.21768	0.846901	0.724425	2.25	1.67	4	24.9576	28.1032
217	32	4	1	2.17	4.83	5	837.327	211.565	433.793	28	121	93	-4.8	-8.4	-11.4	88.2353	52.6156	64.3509	-12.2928	-26.8211	-33.2847	-10.6859	-12.7	-20.1006	66.8946	56.76	13.5316	7.36966	4.39718	0.213922	0.0647136	0.0411236	1.21768	0.995437	0.743468	2.19	1.74	4	21.3107	29.4891
218	32	4	2	2.92	4.82	5.05	621.233	149.499	403.311	11	104	92	-5.5	-6.6	-13.3	87.5805	46.7159	64.3404	-14.968	-25.3339	-33.2777	-12.9025	-10.3351	-20.0925	70.7289	48.6106	14.7592	6.59095	4.17491	0.286338	0.059017	0.0339081	1.383	0.674672	0.670529	0.9	1.02	5	26.6778	39.1168
219	32	5	1	4.78	4.81	4.31	372.176	113.75	410.51	23	117	86	-5.5	-7.3	-12.5	86.7781	45.7949	70.3951	-13.4929	-34.538	-35.7318	-11.5107	-13.7365	-23.9781	85.4857	55.5826	14.4277	8.75865	4.61052	0.244092	0.0878597	0.0504791	1.06425	1.55895	1.08824	2.01	1.92	4	20.1237	33.9904
220	32	5	2	4.89	4.81	4.28	382.004	115.571	496.429	10	100	85	-5.7	-7.3	-12.4	84.9697	59.1351	69.5726	-13.3782	-29.1079	-35.4556	-11.144	-15.8914	-23.4687	78.5536	43.82	15.3124	8.57415	4.55615	0.316306	0.0820294	0.0484507	1.58398	1.32227	1.04432	2.03	1.9	5	20.21	33.2357
221	33	1	1	3.19	4.81	4	537.618	123.199	365.101	32	116	120	-4	-7	-13.4	84.6552	57.283	64.7863	-15.361	-19.381	-33.8742	-12.742	-10.1821	-20.6205	87.0146	58.0717	13.9561	6.84726	4.2733	0.262578	0.0621116	0.0436767	1.53252	0.833702	1.00374	0.76	1.05	5	29.0462	30.456
222	33	1	2	3.18	4.8	4.71	572.013	124.342	393.088	32	114	120	-4	-7.6	-11.9	82.4233	44.573	63.7838	-11.8518	-19.381	-32.5481	-9.53722	-7.44511	-19.4506	71.6162	55.4562	12.4899	7.01836	4.34439	0.212035	0.0632742	0.0391397	0.844184	0.926397	0.737108	2.25	1.67	4	24.7172	28.5468
223	33	2	1	4.94	4.8	4.92	356.68	129.073	369.106	22	103	116	-4.2	-8.3	-10.5	83.2394	57.565	64.6486	-15.3452	-29.2292	-33.5034	-12.4875	-15.4476	-20.3435	87.6023	57.9561	13.2088	6.82497	4.25865	0.211533	0.0618057	0.0434323	1.10904	0.799786	0.972273	1.1	0.94	5	28.6853	32.0795
224	33	2	2	4.5	4.78	5.07	395.556	134.31	369.034	28	95	110	-3.4	-6.6	-13.8	78.6538	51.8694	64.6017	-16.9103	-23.8541	-33.4949	-12.8995	-11.0973	-20.3209	75.167	52.6827	12.5909	6.02647	4.00668	0.212775	0.0433339	0.0468156	0.564615	0.487835	1.02719	0.72	1.13	5		41.9748
225	33	3	1	3.36	4.76	4.47	500.298	142.755	393.605	42	93	98	-3.3	-7.4	-13	90.5437	54.1132	63.7143	-13.973	-20.6937	-32.5048	-12.5049	-10.143	-19.3997	75.3775	56.4166	13.847	8.7733	4.6217	0.222309	0.0909354	0.0530273	1.10904	1.57521	1.07153	0.9	0.95	5	27.5184	36.875
226	33	3	2	2.19	4.7	4.37	808.219	148.473	426.888	37	94	93	-3	-7.3	-12.7	83.6372	53.5556	63.2956	-13.973	-16.9595	-32.2349	-11.4326	-8.20757	-19.0887	66.7047	47.1348	13.0158	10.6354	5.45977	0.21488	0.12867	0.05815	0.905965	1.90346	1.23599	0.93	0.84	5	27.7179	35.3108
227	33	4	1	3.27	4.7	5.19	538.838	149.883	454.847	31	90	92	-3.5	-7	-11.8	87.8719	50.1182	64.7848	-12.4528	-24.3095	-33.6944	-10.7747	-10.8361	-20.5104	63.4939	57.7913	13.3211	7.84439	4.42772	0.243677	0.06819	0.0423658	0.888479	1.06415	0.828366	2.15	1.79	4	21.0156	30.6174
228	33	4	2	3.02	4.6	4.53	592.384	153.585	328.226	51	98	89	-3.3	-7.4	-11.3	79.5671	57.2358	64.0685	-10.8221	-18.2847	-32.867	-8.36515	-9.5966	-19.7452	68.8811	48.4515	12.2785	6.56158	4.16497	0.208633	0.0585818	0.0332138	0.693987	0.670529	0.655255	2.3	1.62	4	22.9014	27.0467
229	33	5	1	3.19	4.6	5.22	555.799	157.803	451.522	47	111	87	-3.4	-7	-11.7	78.1193	56.1765	64.538	-12.4528	-18.6937	-33.4577	-9.42532	-9.59123	-20.2746	67.1991	57.4049	13.3004	7.5625	4.40665	0.243173	0.0668156	0.0421116	0.852917	1.04432	0.844184	2.09	1.79	4	20.6592	32.3093
230	33	5	2	3.89	4.54	4.59	454.499	159.553	334.31	25	102	75	-3.2	-7.5	-11.4	79.7258	56.3968	63.4167	-11.0148	-17.6832	-32.2941	-8.53354	-9.11606	-19.1672	68.0881	48.6676	13.6065	6.59568	4.17849	0.219697	0.0591208	0.0339096	0.622028	0.678777	0.671013	2.3	1.63	4	22.7387	27.1575
231	34	1	1	4	3.82	4.77	439.25	293.605	426.824	45	83	135	-5.8	-6.9	-11.3	86.6571	50.4907	64.2248	-12.1165	-23.8939	-33.1343	-10.3202	-10.7498	-19.9634	82.5217	56.0674	15.6785	6.77693	4.3652	0.277281	0.04819	0.0410297	1.69326	0.51115	0.832224	2.19	1.74	4	21.4364	29.2351
232	34	1	2	3.1	5.33	4.79	589.677	290.504	423.394	31	93	119	-6.1	-7.3	-11.2	82.3298	60.5389	64.1862	-12.1165	-32.094	-33.1079	-9.73762	-18.0222	-19.9333	79.4311	48.4132	16.4391	8.22289	4.36315	0.323073	0.0941978	0.0409354	1.95304	1.72203	0.822273	2.2	1.73	4	21.4491	29.0308
233	34	2	1	4.65	5.11	4.02	371.183	289.051	555.482	11	126	112	-6.4	-8.1	-13	84.4211	65.7949	64.1554	-14.538	-31.1139	-32.9595	-12.0215	-19.2889	-19.8326	62.0205	45.9631	10.5067	6.92901	4.55919	0.171093	0.0636011	0.0486137	2.78295	0.952457	1.04432	0.94	0.97	5	27.7526	35.0797
234	34	2	2	4.2	4.67	4.08	424.524	196.849	428.99	29	108	106	-6.8	-9	-13.6	83.4177	53.5145	64.8513	-16.1373	-32.5739	-34.9423	-13.164	-15.7493	-21.2959	78.1894	53.992	11.1481	8.13789	4.80934	0.186782	0.0718808	0.0409354	2.34037	1.17856	0.821082	0.64	1.11	5	24.0623	41.8046
235	34	3	1	3.86	4.2	4.93	444.819	270.874	270.874	25	96	103	-4.8	-6.5	-11.5	90.8068	51.6312	63.913	-11.4995	-28.9431	-32.6399	-10.3249	-13.3882	-19.5524	83.992	55.1942	15.7385	6.41596	4.24307	0.263438	0.0587601	0.0432728	1.77419	0.69144	0.999296	2.42	1.52	4	27.4211	27.58
236	34	3	2	3.63	4.54	5.41	495.041	209.307	221.968	31	100	100	-4.8	-7.9	-13	84.2303	50.4661	63.7716	-13.973	-30.5788	-32.5335	-11.5247	-13.7489	-19.4375	79.6175	56.4906	15.542	8.327	4.63545	0.296729	0.0735995	0.0527136	1.63409	1.24347	1.06923	0.88	0.96	5	27.3043	36.9502
237	34	4	1	3.54	5.08	4.76	489.266	286.721	417.219	49	124	100	-4.8	-7	-11.1	91.7031	62.1554	64.0947	-11.8518	-25.1343	-32.8939	-10.7592	-14.5655	-19.7709	61.2521	48.1894	13.8579	8.64639	4.36054	0.272714	0.0685036	0.0409331	1.323	1.53252	0.819238	2.2	1.72	4	21.5041	29.0117
238	34	4	2	3.25	4.64	5.14	542.462	202.604	443.897	32	106	97	-5	-7.2	-11.7	86.2175	52.6443	64.5171	-12.3867	-25.1079	-33.4577	-10.4898	-11.8968	-20.2668	76.2352	55.1249	14.2926	8.32112	4.40631	0.331346	0.0734396	0.0420352	1.54621	1.24347	0.842992	2.16	1.78	4	21.9063	28.2641
239	34	5	1	3.37	4.1	4.69	519.288	272.564	386.928	24	94	78	-5	-7	-11.8	88.8755	52.6861	63.2096	-11.6513	-26.3339	-32.1139	-10.2111	-12.4899	-18.9863	69.7008	60.6872	14.0285	7.02848	4.28917	0.279162	0.0661373	0.0379397	1.59326	1.02165	0.72381	2.25	1.66	4	24.9968	28.0866
240	34	5	2	2.833	4.6	4.82	644.899	207.331	358.268	18	103	77	-4.6	-7.3	-10	82.2731	51.9963	58.0145	-10.5022	-29.4577	-29.4577	-8.43361	-13.7457	-15.7155	70.0792	55.1281	13.4836	6.90319	4.10646	0.213549	0.0362227	0.0317601	1.18802	0.464317	0.523897	1.36	0.58	4	23.4804	26.5213
241	35	1	1	3.44	4.34	4.21	498.837	221.968	464.093	37	71	124	-4.4	-7.2	-12.4	81.6856	48.4907	69.2779	-13.3782	-22.8939	-35.4169	-10.6558	-9.79112	-23.3271	72.4569	51.8021	13.0043	8.3947	4.51836	0.214621	0.0763334	0.0456591	1.06191	1.26073	0.972578	2.05	1.92	4	20.3895	33.1379
242	35	1	2	3.09	4.32	4.44	583.819	225.113	410.557	30	70	118	-3.4	-7.4	-12.6	80.0542	58.5389	63.1961	-13.8184	-31.094	-32.0942	-10.756	-16.7697	-18.9698	66.015	47.1991	13.7614	10.3697	4.84439	0.221881	0.106235	0.0541464	0.832224	1.83475	1.21304	0.94	0.83	5	27.7766	35.0524
243	35	2	1	4.43	4.31	4.83	394.582	225.732	452.618	35	71	109	-3.6	-7.9	-10.1	82.5309	63.7949	58.761	-10.7265	-30.1139	-30.3352	-8.64451	-17.9997	-16.4353	77.192	55.774	13.2258	6.43804	4.12578	0.20678	0.057197	0.0327127	1.08537	0.643358	0.602206	1.35	0.59	4	23.2705	26.6536
244	35	2	2	4.2	4.3	5.13	411.667	226.824	451.795	30	76	107	-3.5	-6.9	-11.6	87.3005	51.5145	64.5012	-12.3867	-31.5739	-33.4307	-10.6389	-14.5641	-20.2446	74.1449	57.2939	13.2811	7.54198	4.40494	0.211881	0.0667027	0.0419766	0.75929	1.04432	0.840372	2.15	1.79	4	21.0718	30.2363
245	35	3	1	3.44	4.28	4.57	493.605	228.81	462.051	66	75	99	-3.5	-7.5	-11.9	77.13	49.6312	74.9666	-12.4805	-27.9431	-36.7	-9.30905	-12.3047	-26.4919	69.6	57.8592	12.9862	7.84484	4.43789	0.239775	0.0684921	0.0425679	0.718618	1.24037	0.842361	2.15	1.8	4	20.9803	30.893
246	35	3	2	3.48	4.25	5.32	527.011	230	475.907	41	87	93	-4.5	-7.3	-12	79.2769	48.4661	64.8695	-12.9124	-29.5788	-35.0133	-9.93925	-12.642	-21.3463	65.7232	57.9024	13.1801	7.84873	4.44652	0.221018	0.0692653	0.0427301	1.10904	1.24347	0.9423	2.15	1.82	4	20.854	31.6457
247	35	4	1	4.43	4.2	4.09	394.808	233.938	460.053	25	81	90	-4.4	-7.1	-12.3	78.6275	60.1554	66.3358	-13.3097	-24.1343	-35.4057	-10.149	-13.4496	-22.1623	67.9308	51.6524	13.0036	8.37872	4.51383	0.214563	0.0761208	0.0448799	1.06191	1.26073	0.97392	2.07	1.88	4	20.4226	33.0353
248	35	4	2	4.63	5.5	4.87	383.801	234.127	428.682	20	119	88	-3.2	-8.3	-10.2	75.8794	50.6443	63.0522	-10.8221	-24.1079	-30.867	-7.92171	-10.8872	-18.1951	64.2736	48.4395	12.2379	8.55615	4.16212	0.209906	0.0844598	0.0331904	0.716513	0.660212	0.654367	1.31	0.61	4	22.9495	27.0232
249	35	5	1	3.95	4.19	4.73	464.304	236.047	404.582	32	83	83	-3.5	-7.8	-11.9	86.1702	50.6861	63.6855	-11.8518	-25.3339	-32.4943	-10.0306	-11.4526	-19.383	73.5613	55.3497	13.2464	6.98631	4.32497	0.203241	0.0631728	0.0389748	0.70206	0.916504	0.732769	2.22	1.7	4	21.7278	28.4816
250	35	5	2	3.8	4.18	4.49	456.316	237.978	357.461	20	71	78	-3.4	-7.4	-10.1	79.4759	49.9963	58.6179	-10.7265	-28.4577	-30.2923	-8.28041	-12.6467	-16.3639	67.7222	54.1943	13.17	6.42772	4.1217	0.230682	0.0571487	0.0325757	0.660212	0.641368	0.602206	1.32	0.6	4	23.3073	26.6419
251	36	1	1	4.08	4.16	5.37	420.588	238.462	451.487	47	101	137	-3.2	-7.7	-12.8	92.1529	55.5221	63.3205	-13.973	-19.3365	-32.2493	-12.7547	-9.78042	-19.1061	75.8943	47.1717	12.416	10.6509	5.54476	0.21105	0.13815	0.0598666	1.00579	1.91333	1.24686	0.92	0.85	5	27.6904	35.6852
252	36	1	2	4.04	4.16	5.47	445.792	240	422.676	46	100	135	-3.1	-8.2	-12.9	85.0707	47.3645	63.666	-13.973	-16.2936	-32.4932	-11.6551	-6.76447	-19.3753	75.1249	53.75	12.5625	8.57264	4.54837	0.237029	0.0820062	0.04819	1.0128	1.43502	1.03552	0.9	0.89	5	27.5551	36.5146
253	36	2	1	3.94	4.15	4.66	424.619	240.897	487.212	44	97	132	-3	-7.6	-12.2	87.536	58.5259	65.6687	-12.9237	-28.2153	-35.1388	-11.1339	-15.213	-21.7348	63.9808	58.4141	13.2379	6.09822	4.4691	0.211881	0.0703167	0.0432742	0.371811	1.11128	1.00049	2.09	1.85	4	20.6649	32.2877
254	36	2	2	3.78	4.13	5.02	473.016	242.489	393.625	42	116	126	-4.5	-6.6	-11.6	87.8271	45.7041	64.8575	-11.0942	-17.2935	-34.9423	-9.59363	-6.86053	-21.2983	60.828	47.1348	13.3415	10.0448	4.79709	0.213871	0.101162	0.0381801	0.692717	1.77464	0.725297	1.16	1.12	5	28.8689	31.4722
255	36	3	1	3.34	4.12	5.49	508.982	242.574	281.239	37	90	122	-3.5	-8.2	-13.2	85.3778	48.1223	64.3012	-14.968	-23.2847	-33.2408	-12.5362	-9.86298	-20.0557	67.4442	56.2352	13.0723	8.77952	3.91124	0.216788	0.0921569	0.0532206	1.42496	1.58398	1.18558	0.83	1.01	5	26.7718	38.4861
256	36	3	2	3.2	4.1	5.23	562.188	242.693	373.231	34	117	121	-3.5	-7	-13.9	79.4479	52.3205	63.4359	-10.2292	-16.4556	-32.2957	-7.89327	-7.73787	-19.175	73.3409	46.8969	13.0686	9.70109	4.7733	0.216788	0.0997767	0.0515964	1.57521	1.77419	1.09621	0.85	1.21	5	27.0814	37.689
257	36	4	1	4.82	4.08	4.85	355.602	243.269	371.34	19	98	115	-3.6	-8.2	-13.2	87.6501	49.5224	64.1717	-14.7331	-15.9595	-33.0947	-12.7114	-7.00843	-19.9199	60.3376	54.0011	13.6653	6.38478	4.11573	0.222157	0.0568257	0.0323085	0.351813	0.633744	0.537169	0.83	1.01	5	27.0375	38.3783
258	36	4	2	4.35	4.08	5.34	403.448	243.897	396.067	30	89	108	-3	-7.2	-14.1	80.7556	54.1911	63.4366	-14.2153	-14.7972	-32.2957	-11.1757	-7.26561	-19.1752	69.8057	46.8016	13.3215	9.42312	4.73851	0.243677	0.0985727	0.037934	0.390035	1.68295	0.72381	0.73	1.27	5	26.0044	40.2645
259	36	5	1	3.51	6.08	4.75	463.248	184.787	416.5	28	126	99	-3.6	-7.8	-11	79.1954	52.2771	64	-11.8518	-18.1139	-32.8056	-9.11214	-8.50894	-19.6834	64.6356	56.0452	13.2574	7.12072	4.3579	0.203368	0.0637934	0.0408118	0.753624	0.972578	0.812427	2.2	1.72	4	21.5342	29.0111
260	36	5	2	2.82	5.5	5.31	614.539	247.09	454.739	29	103	95	-3.6	-7.2	-11.8	81.5511	41.913	64.7491	-12.4528	-18.0947	-33.6944	-9.90016	-6.41617	-20.4971	86.9642	57.779	13.5957	7.82497	4.42312	0.201533	0.0681527	0.0423497	1.02165	1.06415	0.827692	2.15	1.79	4	21.0185	30.578
261	37	1	1	3.45	4.05	4.8	495.362	247.404	408.158	24	102	178	-3.2	-7.9	-9.9	90.9539	52.1594	57.9082	-10.5022	-18.381	-29.4577	-9.44659	-8.61037	-15.6807	71.3731	55.2154	12.233	6.30283	4.10528	0.207231	0.0551939	0.0316496	0.692611	0.614387	0.523897	1.36	0.58	4	23.4854	26.5148
262	37	1	2	3.32	4.5	4.02	527.711	251.522	411.258	53	89	143	-2.8	-7	-13.2	86.7442	63.0947	64.1739	-14.7331	-15.8541	-33.0947	-12.5631	-9.35297	-19.9207	65.5826	55.4264	10.6258	8.74254	4.60077	0.180029	0.0865622	0.0502983	0.391415	1.55305	1.08824	0.84	1.01	5	27.039	38.3437
263	37	2	1	4.17	4	4.11	397.842	251.795	496.584	50	92	138	-4	-7.1	-12.3	90.0508	51.1579	67.2247	-13.3097	-16.1777	-35.4057	-11.8383	-7.39821	-22.512	73.2122	50.828	14.8473	8.31238	4.50668	0.290935	0.0741127	0.0443908	1.13171	1.23712	0.974644	2.07	1.91	4	20.4255	32.9275
264	37	2	2	4.46	4	4.9	397.309	252.242	349.499	30	91	109	-3.8	-8.2	-11.4	84.3056	57.9706	63.5556	-11.0927	-17.9595	-32.3365	-9.15831	-9.57255	-19.2422	66.5732	49.1501	13.2445	8.64769	4.20028	0.200366	0.0607209	0.0421311	0.846901	0.716513	0.850494	2.27	1.64	4	24.5349	27.3742
265	37	3	1	3.87	3.99	4.62	453.747	254.124	493.75	22	80	103	-3.8	-7.6	-12.2	86.3864	48.3353	64.9041	-12.9237	-18.2292	-35.0933	-10.9688	-7.76467	-21.4085	72.7887	58.0201	12.9908	7.99081	4.46322	0.214563	0.0694946	0.0429386	0.547274	1.08704	0.982948	2.11	1.85	4	20.7057	31.9606
266	37	3	2	3.18	3.98	5.75	558.491	254.847	496.285	30	70	97	-3	-9.8	-12.4	79.6784	48.1182	69.3032	-13.3782	-23.3095	-35.4556	-10.3574	-9.87238	-23.3625	68.4	53.7805	13.3007	8.57264	4.54476	0.243274	0.0818808	0.0481527	0.373482	1.42837	1.03502	2.03	1.9	5	20.2335	33.2227
267	37	4	1	2.62	3.96	5.98	663.359	256.543	325.338	14	89	95	-3.6	-10.8	-13.4	92.379	55.2358	64.656	-15.0336	-17.2847	-33.5034	-13.7606	-8.68765	-20.3462	77.4049	57.8592	13.3972	6.76143	4.24254	0.21488	0.0615431	0.0431728	0.905965	0.75929	0.995437	0.76	1.13	5	26.0876	39.8379
268	37	4	2	3.79	3.96	5.67	467.282	256.883	357.303	73	88	87	-3	-8	-9.3	88.4053	54.1765	56.0302	FALSE	-17.6937	-25.3524		-8.68496	-12.9664	78.0244	55	12.8854	6.18006	4.06542	0.212775	0.0522313	0.0505436	0.641368	0.557008	1.09326	1.79	0.49	3	23.9961	25.9374
269	37	5	1	4.55	3.92	4.44	379.78	264.407	333.43	22	106	80	-3.8	-7.4	-12.6	90.2411	54.3968	63.1697	-13.8184	-16.6832	-31.867	-12.32	-8.22981	-18.8262	89.9537	47.1991	13.6258	10.2507	4.82497	0.220217	0.105297	0.0541127	0.486003	1.8323	1.20535	0.95	0.83	4	27.9046	34.9194
270	37	5	2	3.07	3.91	4.69	564.495	264.846	407.902	43	93	75	-3.2	-7.6	-10.3	85.4054	47.1087	63.02	-10.8221	-15.9595	-30.867	-9.06717	-6.58042	-18.1841	78.3616	48.427	12.2892	8.53797	4.16116	0.209121	0.083712	0.0330457	0.725297	0.660212	0.652917	1.3	0.62	4	22.9706	26.9978
271	38	1	1	3.83	3.9	4.85	401.305	265.06	480.94	43	87	132	-3.2	-8.2	-10.2	98.0322	53.4717	63.0409	-10.8221	-15.3524	-30.867	-10.5855	-7.41549	-18.1913	74.6731	48.427	12.5564	8.53797	4.15286	0.24106	0.0836517	0.0308193	0.932769	0.655725	0.486003	1.32	0.6	4	22.9804	26.9794
272	38	1	2	3.8	3.9	4.79	473.947	265.578	412.5	42	86	131	-3.7	-7.8	-11	90.7328	43.5666	63.9835	-11.8518	-16.1777	-32.7474	-10.6315	-6.03365	-19.6424	80.5886	55.9578	13.5805	7.11052	4.35756	0.229834	0.0636951	0.0406816	1.1561	0.95929	0.79228	2.21	1.71	4	21.5881	28.934
273	38	2	1	4.99	3.9	4.9	344.89	266.574	333.613	24	85	117	-3.8	-8.2	-11.4	95.3995	48.8988	63.2862	-11.0148	-13.6931	-32.224	-10.4518	-5.91827	-19.0789	66.8016	48.5714	14.3543	6.58255	4.17491	0.282441	0.0589748	0.0337729	1.47227	0.674118	0.669272	2.3	1.63	4	22.7867	27.1542
274	38	2	2	4.5	3.9	5.37	388.889	266.581	477.525	29	84	110	-3.3	-7.6	-12.5	89.5616	48.1182	70.4755	-13.7308	-23.3095	-35.7734	-12.1383	-9.87238	-24.0379	78.683	51.2521	13.0269	8.35737	3.75679	0.216118	0.0750287	0.0362389	0.786274	1.2553	0.70206	1.96	1.82	4	20.0178	34.4909
275	38	3	1	4.44	3.9	4.28	395.045	267.318	493.972	20	81	109	-3.3	-7.3	-12.5	94.3878	55.2358	69.8592	-13.48	-17.2847	-35.7125	-12.6394	-8.68765	-23.7525	75.774	45.3163	12.4101	8.74223	4.59698	0.210867	0.0860297	0.0502921	0.916504	1.53552	1.08704	2.01	1.9	4	20.168	33.8009
276	38	3	2	4.33	3.9	4.92	405.081	267.582	325.429	15	78	108	-3.5	-8.3	-11.3	88.4221	54.1765	63.2653	-10.9327	-17.6937	-32.1882	-9.52626	-8.68496	-19.0501	70.6068	48.6106	13.8631	6.58255	4.17004	0.273027	0.058922	0.033712	1.23167	0.67392	0.660212	2.3	1.62	4	22.8391	27.1505
277	38	4	1	3.85	3.9	5.08	465.455	267.751	440	53	80	103	-4.4	-6.6	-11.4	81.3187	54.3968	64.3677	-12.2928	-16.6832	-33.2935	-9.74119	-8.22981	-20.1121	87.9429	56.7968	13.1612	7.38931	4.39837	0.240226	0.0648599	0.0411806	1.08824	0.999296	0.751525	2.18	1.76	4	21.3051	29.5806
278	38	4	2	3.42	3.89	4.72	512.573	269.496	391.574	42	75	99	-3.5	-7.6	-11.8	88.5852	55.565	63.3471	-11.6927	-28.2292	-32.2936	-10.2097	-14.2918	-19.1419	72.719	58.4141	12.7759	6.90494	4.29259	0.198365	0.0625783	0.0381449	0.670529	0.847864	0.724425	2.25	1.67	4	24.9416	28.1668
279	38	5	1	2.82	3.86	4.66	623.404	271.501	495.592	43	82	95	-4	-7.6	-12.2	87.8543	49.8694	64.9541	-12.9237	-22.8541	-35.0933	-11.1796	-10.1242	-21.4281	61.9344	57.9561	13.9466	7.9691	4.45606	0.290814	0.0694014	0.0428799	0.69144	1.25153	0.955157	2.12	1.85	4	20.753	31.8586
280	38	5	2	4.17	3.86	5.36	419.664	272.449	495.2	39	84	85	-4	-7.6	-12.4	83.0911	52.1132	69.7027	-13.48	-19.6937	-35.5182	-10.9474	-9.21518	-23.5615	74.6356	54.3891	13.5988	8.67849	4.5723	0.201601	0.0842359	0.0497529	1.02165	1.52941	1.08356	2.02	1.9	5	20.1705	33.4729
281	39	1	1	3.55	3.57	4.73	489.296	433.43	400.448	18	74	153	-4.2	-6.5	-11.8	94.7027	57.0773	63.6677	-11.6927	-30.3524	-32.4943	-11.0045	-15.8767	-19.3766	87.779	58.3616	14.5022	6.07919	4.31238	0.244416	0.0618759	0.038922	1.53215	0.813013	0.732115	2.23	1.69	4	24.8123	28.4549
282	39	1	2	3.98	4.5	4.86	445.477	228.475	478.961	45	73	134	-4.4	-7	-10.2	87.477	52.4907	59.153	-10.7913	-16.2533	-30.8541	-9.28971	-7.67346	-16.8508	63.318	55.1275	13.2847	7.98624	4.14639	0.242988	0.0840922	0.0329321	1.13717	1.50521	0.609038	1.32	0.6	4	23.1655	26.879
283	39	2	1	4.76	3.98	4.96	369.748	275.907	290.504	19	92	113	-4	-6.8	-11.8	94.1943	63.7716	64.5894	-11.6927	-25.3352	-33.4943	-10.9385	-15.1368	-20.3159	72.3751	58.0717	14.8448	6.81072	4.31238	0.287988	0.0744567	0.0387601	0.95929	0.618103	0.732115	2.35	1.58	4	28.8233	28.4251
284	39	2	2	4.67	3.5	4.87	376.231	333.43	498.187	21	68	112	-4.5	-6.8	-10.1	89.2033	56.3857	58.5259	-10.5022	-24.9588	-30.094	-9.2423	-12.8637	-16.226	75.6247	58.5259	13.8444	6.0723	4.12072	0.246093	0.0616939	0.032508	1.32153	0.79228	0.539697	1.32	0.6	4	23.3201	26.6255
285	39	3	1	4.66	5.07	5.79	363.948	295.349	270.545	28	124	112	-3	-7.8	-12.8	97.7747	61.9605	63.3226	-11.973	-28.094	-32.2599	-11.677	-16.2197	-19.1131	71.319	48.2394	13.0962	8.5988	5.75066	0.217584	0.0825757	0.072206	0.926397	1.47227	1.27464	0.91	0.92	5	27.6404	36.0123
286	39	3	2	4.38	4.46	5.41	402.511	331.76	476.923	30	72	109	-3.2	-6.8	-12.6	87.2253	54.2593	70.8814	-13.8184	-28.2474	-35.8541	-11.857	-13.8912	-24.2538	75.3497	53.2265	12.8986	7.75918	4.77952	0.26738	0.0636194	0.051599	0.49453	0.952457	1.09336	1.95	1.82	4	19.9279	34.6137
287	39	4	1	4.37	3.42	4.02	396.568	319.444	415.894	16	67	108	-4	-7	-13	83.8868	54.1862	64.1573	-14.538	-30.7751	-32.9595	-11.9352	-15.1093	-19.8333	73.5194	60.015	12.5329	6.23793	4.52848	0.24106	0.0536511	0.0464958	0.905897	0.578627	1.02165	0.85	0.99	5	27.0754	38.072
288	39	4	2	3.51	4.4	4.49	517.379	234.988	458.79	20	71	99	-3.2	-6.2	-12.8	86.4935	51.7488	63.3322	-13.973	-27.4577	-32.2599	-11.876	-12.7369	-19.1165	83.977	55.167	13.7971	8.38931	5.5831	0.220298	0.0581449	0.0677977	1.35118	1.2553	1.26574	0.92	0.94	5	27.649	35.7225
289	39	5	1	3.99	5.38	4.94	436.341	298.985	373.442	18	137	90	-5	-7.4	-11.6	90.8385	63.9569	63.1351	-11.4995	-25.321	-31.8138	-10.3289	-15.1805	-18.7825	65.3163	46.3233	13.9863	8.58054	4.25977	0.276448	0.0823085	0.043438	1.4423	1.44236	0.972578	2.25	1.65	4	25.2528	27.8497
290	39	5	2	3.91	4.24	4.94	453.708	259.584	348.257	21	96	75	-5.2	-7.5	-11.6	94.4142	51.9321	64.0147	-11.4995	-30.3365	-32.8137	-10.7858	-14.1341	-19.6936	68.4	55.1281	14.0759	7.22401	4.25679	0.279601	0.0909354	0.0434323	1.50118	1.57837	0.969238	2.26	1.64	4	25.3337	27.8047
291	40	1	1	4.15	3.8	4.67	412.771	280.653	498.985	49	82	137	-3.2	-7.6	-12.1	93.6826	54.1765	65.1554	-12.9124	-17.6937	-35.0933	-12.0061	-8.68496	-21.5065	78.2044	57.9429	12.3605	7.90935	4.45606	0.207231	0.0693215	0.0427752	0.821082	1.25153	0.942361	2.14	1.85	4	20.8133	31.8289
292	40	1	2	4.04	3.8	4.7	424.752	280.94	437.624	46	81	136	-3.2	-7.6	-12.3	93.8023	54.3968	66.2161	-13.2129	-16.6832	-35.3438	-12.303	-8.22981	-22.0766	70.0787	49.6175	13.7272	8.21955	4.49081	0.221596	0.0721375	0.0437352	0.630488	1.16927	0.979717	2.07	1.87	4	20.4331	32.8426
293	40	2	1	3.68	3.76	5.33	476.359	284.551	506.497	40	85	125	-3.3	-7.1	-12.3	93.3985	50.6156	66.1903	-13.0454	-25.8211	-35.3438	-12.0886	-11.6527	-22.0664	70.9685	48.9972	12.8984	8.16212	4.48631	0.23818	0.0716511	0.0435486	0.477842	1.1561	1.00579	2.07	1.86	4	20.4509	32.8086
294	40	2	2	3.56	3.73	5.59	476.124	292.228	361.002	38	83	125	-3.5	-8	-10.2	95.2601	54.7159	63.029	-10.8221	-24.3339	-30.867	-10.2522	-12.0902	-18.1871	66.8969	48.4132	13.5654	6.53294	4.14807	0.19886	0.0582567	0.0288083	0.999296	0.652548	0.324392	1.32	0.6	4	23.014	26.9774
295	40	3	1	4.83	3.7	5.49	367.702	294.96	201.342	21	88	115	-3.4	-8	-13	96.0684	53.7949	64.136	-14.538	-33.538	-32.9451	-13.9029	-16.3199	-19.8169	63.3102	50.828	13.3649	8.31238	4.50433	0.21455	0.0739096	0.0443367	0.889445	1.06425	0.975582	0.9	0.97	5	30.3301	27.8278
296	40	3	2	4.19	3.7	4.67	430.072	295.592	426.26	47	84	106	-3.2	-7.6	-12.2	89.6829	57.1351	65.9516	-13.0454	-28.1079	-35.2598	-11.55	-14.7208	-21.9205	77.3487	48.6719	12.3627	8.12072	4.47817	0.207834	0.0710933	0.0434337	0.839528	1.13171	0.972578	2.08	1.87	4	20.5357	32.5371
297	40	4	1	3.85	3.69	4.79	437.143	296.042	412.442	23	79	102	-4	-7.8	-11.9	94.7723	55.283	63.9643	-11.8518	-18.381	-32.6428	-11.1634	-9.24832	-19.5727	72.162	55.6247	12.5262	7.04476	4.34702	0.214138	0.0634323	0.0392676	0.497306	0.932503	0.760726	2.21	1.71	4	21.6945	28.6567
298	40	4	2	3.34	3.67	5.34	539.222	299.737	492.208	23	72	98	-4	-7	-12.4	92.9603	52.573	70.9325	-13.3782	-18.381	-36.4556	-12.3317	-8.69484	-24.6814	75.1275	43.4647	12.3947	8.54198	4.54198	0.210784	0.0810175	0.047584	0.674118	1.40895	1.0323	2.03	2.12	5	20.2457	33.191
299	40	5	1	3.1	3.66	4.82	572.581	300.92	400.785	33	70	97	-3.3	-7.9	-10.1	87.38	55.565	58.4979	-10.5022	-28.2292	-30.094	-9.02954	-14.2918	-16.2166	68.3382	54.0011	12.7665	6.39718	4.11745	0.198365	0.0568759	0.0324412	0.724425	0.635255	0.537169	1.35	0.59	4	23.3267	26.602
300	40	5	2	3.06	3.64	5.04	578.431	301.256	438.462	40	69	96	-3.1	-6.5	-11.4	94.3743	49.8694	64.3642	-12.2725	-22.8541	-33.2847	-11.5053	-10.1242	-20.1055	68.4132	56.7299	13.6838	7.35756	4.39207	0.222198	0.0645627	0.0410733	0.355725	0.995353	0.743468	2.19	1.75	4	21.3268	29.4666
301	41	1	1	3.96	3.24	3.56	449.747	398.844	633.989	28	60	88	-5.2	-8	-9.9	92.8903	45.2998	51.9963	-10.6524	-18.4102	-22.5335	-9.81091	-7.22087	-10.5147	87.9561	63.7407	14.097	5.90319	3.85429	0.299694	0.030736	0.0370287	1.50521	0.431956	0.716513	1.72	0.39	3	25.436	24.2207
302	41	1	2	3.33	3.46	3.66	513.514	416.497	461.749	30	67	81	-5	-6.4	-10	86.0113	54.2105	51.6312	-10.5497	-17.7734	-22.3352	-8.90996	-8.7308	-10.3316	87.7913	59.7277	14.0448	6.24448	3.82112	0.279508	0.053658	0.0342346	1.49535	0.578764	0.677502	1.78	0.38	3	26.1042	23.4326
303	41	2	1	4.37	4.72	2.95	460.412	193.79	577.288	50	109	78	-5.3	-6.7	-9.4	94.2755	54.8066	49.8425	-11.4923	-16.1373	-20.9595	-10.7613	-8.03398	-9.27866	77.1477	52.6712	15.1529	7.29259	3.72072	0.305297	0.0824574	0.0312894	0.660212	1.59326	0.497306	1.96	0.26	3	43.207	19.0196
304	41	2	2	3.82	3.95	3.06	467.016	276.923	589.216	35	89	66	-5	-8.1	-9.5	88.239	54.3353	50.4661	-12.3346	-21.3971	-21.4556	-10.7227	-10.5405	-9.64692	78.4141	59.1964	14.0138	8.47234	3.75865	0.277105	0.0806088	0.0365622	0.643358	1.58506	0.705965	1.9	0.32	3	27.1018	22.8337
305	41	3	1	3.69	3.84	4.46	471.545	284.225	452.242	42	84	49	-3.2	-6.6	-9.3	88.7922	51.201	56	-13.9929	-31.9588	-25.3095	-12.2504	-14.6304	-12.9359	63.82	55.5006	10.6116	8.22579	4.06158	0.174506	0.0909354	0.0503167	0.2131	1.77692	1.08824	1.41	0.58	3	24.0349	25.8997
306	41	3	2	3.06	2.51	4.08	580.065	684.167	392.402	26	54	116	-3	-6.3	-10.4	86.2402	50.9052	54.2652	-13.695	-30.0021	-24.3365	-11.6012	-13.636	-11.9696	64.0248	62.1355	9.56158	6.46068	4.00746	0.172288	0.0919983	0.0470479	0.168584	1.84009	1.02719	1.58	0.46	2	24.543	25.2088
307	41	4	1	3.08	3.46	2.03	565.26	315.176	819.704	27	57	68	-5.2	-6.9	-9.1	92.8416	54.336	44.573	-7.89189	-18.3365	-16.1165	-7.2642	-9.03297	-6.19107	78.2044	59.0878	14.1207	6.24448	2.18668	0.299766	0.0537729	0.0208118	1.51525	0.579953	0.25106	2.8	0.06	0	19.1347	30.7382
308	41	4	2	4.39	3.67	2.17	405.695	312.131	735.023	25	79	66	-5	-6.2	-9.1	86.2995	48.5315	46.7159	-10.2922	-22.1139	-18.1388	-8.72541	-9.46758	-7.39982	87.7913	57.7765	14.1105	6.56542	3.00846	0.299766	0.0602255	0.0232742	1.00259	0.70206	0.279979	2.36	0.11	0	20.4257	24.1168
309	41	5	1	4.45	2.47	4.13	402.247	796.787	475.303	20	53	75	-3.3	-6.6	-9.5	92.9101	48.0506	56.779	-14.1726	-18.6428	-25.8939	-13.0561	-7.8819	-13.4588	73.167	62.4016	11.0836	5.327	4.08054	0.180432	0.0300294	0.0514501	0.279979	0.419065	1.09855	1.4	0.58	3	23.8667	26.1012
310	41	5	2	4.4	2.94	4.78	399.318	403.311	347.989	29	52	63	-3.1	-7.2	-11.4	88.6113	49.5833	63.5556	-15.0927	-29.5739	-32.3365	-13.1828	-13.007	-19.2422	61.9515	66	9.42312	5.96322	4.19948	0.17017	0.0423773	0.0416008	0.167392	0.486664	0.7553	2.3	1.63	4	22.545	27.3369
311	42	1	1	4.09	3.81	3.55	411.002	293.75	484.225	30	82	70	-3.2	-6.7	-9.6	93.0301	50.3345	57.5221	-14.4039	-31.5914	-28.321	-13.2884	-14.158	-14.9542	70.898	56.6743	12.7598	6.75679	4.09568	0.19786	0.0466881	0.0308838	0.449284	0.502818	0.495329	1.37	0.57	4	23.756	26.2781
312	42	1	2	3.95	5.43	2.76	444.557	325.338	481.522	53	141	70	-3.2	-7.1	-9.3	84.5666	64.0147	51.5	-14.4039	-19.381	-27.321	-11.9339	-11.6318	-12.598	68.5714	46.32	10.1455	7.64746	4.09568	0.194914	0.0859883	0.0308705	0.174672	1.69621	0.49453	1.39	0.56	3	23.7579	26.2537
313	42	2	1	3.75	4.78	3.74	470.4	193.79	572.193	28	91	62	-3.2	-7.3	-10	93.8489	54.9642	54.2105	-13.695	-19.9431	-24.3365	-12.759	-9.96362	-11.9548	66.0845	52.5217	10.6509	8.27301	4.00433	0.180366	0.0721984	0.0467881	0.238047	1.19082	1.02719	1.72	0.28	2	24.5601	25.1896
314	42	2	2	4.58	4.52	3.89	386.026	225.849	485.347	28	98	82	-3.3	-6.4	-10.2	85.1613	55.283	53.6576	-13.4125	-19.6428	-24.0021	-11.2011	-9.88318	-11.6431	74.0011	52.3751	10.929	8.03727	3.98278	0.180432	0.0662227	0.037341	0.264317	1.02165	0.718107	1.78	0.39	3	24.6487	25.062
315	42	3	1	3.59	3.75	4.52	485.515	200.785	315.571	37	81	133	-3.3	-6.8	-11.3	83.2188	66.1111	63.2448	-14.9327	-27.1165	-32.1882	-12.1484	-16.906	-19.0428	63.9123	57.9024	10.7586	6.69948	4.16566	0.186782	0.0616326	0.033658	0.700758	0.785648	0.660212	2.3	1.62	4	22.8643	27.1329
316	42	3	2	4.01	5.48	3.89	444.638	213.907	466.581	37	103	122	-4.2	-6.9	-10.1	83.1234	58.0145	58.4858	-14.5022	-30.3339	-30.094	-11.7828	-16.183	-16.2126	68.3439	49.1773	13.0269	8.60535	4.11431	0.216118	0.093491	0.0322875	1.06425	1.60516	0.531711	1.35	0.59	4	23.3591	26.5895
317	42	4	1	4.35	5.4	5.13	409.195	323.121	390.217	39	107	95	-3.2	-7.4	-11.8	76.6098	57.0505	63.6181	-15.6927	-30.2599	-32.3743	-11.6144	-15.8194	-19.2872	61.8021	51.25	9.36493	8.59095	4.30072	0.179867	0.0724412	0.0385818	0.799786	1.44855	0.729163	2.24	1.67	4	24.8577	28.2796
318	42	4	2	2.59	4.33	3.57	703.089	250.476	509.643	20	69	110	-4	-7.1	-11.8	96.5964	53.1894	65.5666	-15.6513	-26.0537	-35.1139	-15.0594	-12.5027	-21.6796	86.584	54.6731	12.7003	6.95606	4.27952	0.2054	0.0670479	0.037934	0.95929	1.04432	0.72381	2.05	1.86	4	22.0081	28.0698
319	42	5	1	3.9	4.8	2.3	469.487	186.928	756.522	17	113	51	-5.2	-6.4	-9.2	84.2254	53.5922	46.7122	-12.0887	-25.5738	-17.973	-9.9699	-12.3869	-7.33143	77.4563	53.979	15.1621	8.53294	2.89897	0.318153	0.0878806	0.0205172	0.833702	1.27759	0.238047	2.29	0.12	1	24.1881	22.2726
320	42	5	2	4.1	3.84	2.01	450.976	284.211	810.448	15	84	53	-5	-7	-9.1	86.2153	51.3295	45.5714	-10.0846	-24.8932	-16.2928	-8.53998	-11.4314	-6.43954	76.095	55.3163	15.0982	6.83947	2.43913	0.292457	0.060867	0.024914	0.641368	0.781022	0.21115	2.44	0.08	1	23.4713	22.046
321	43	1	1	3.23	3.75	3.6	514.861	300	564.722	20	81	84	-4.2	-6.3	-10	89.6646	49.4286	49.1087	-11.4923	-13.6931	-20.2533	-10.1725	-5.99887	-8.80088	68.956	57.5058	13.0265	6.70039	2.26379	0.215884	0.0518457	0.0208288	1.06415	0.458199	0.25106	1.98	0.24	3	37.5188	20.307
322	43	1	2	3.83	3.22	3.67	497.65	380.577	528.338	28	59	82	-4	-6.8	-10	91.1323	42.7762	49.2562	-9.49229	-14.3696	-20.3524	-8.55702	-5.2331	-8.87731	75.1942	64.0248	12.17	5.95606	3.65286	0.205794	0.0420767	0.0302983	0.701392	0.486664	0.411285	2.03	0.23	3	34.3468	20.8607
323	43	2	1	3.63	2.7	4.24	465.289	510	473.113	25	58	74	-3.8	-7.6	-10.5	99.5947	49.2572	51.5746	-12.9703	-17.7723	-22.3352	-12.9119	-7.75212	-10.3175	75.774	66.2746	11.1071	5.93789	3.82112	0.181543	0.0380294	0.0341833	0.287227	0.467392	0.677502	1.8	0.37	3	26.2514	23.2917
324	43	2	2	3.27	4.6	3.99	548.93	206.882	405.764	22	103	74	-3.8	-7	-10.3	91.0646	56.7647	51.3295	-12.5497	-17.6832	-22.2935	-11.3037	-9.18835	-10.2375	72.7173	52.124	11.4444	6.91124	3.80283	0.202288	0.072206	0.0327257	0.335255	1.95304	0.609038	1.78	0.38	3	26.0413	23.6812
325	43	3	1	3.36	5.12	3.46	534.524	332.964	576.012	32	127	70	-4	-6.8	-9.8	79.4278	57.5221	54.9642	-13.7307	-20.3365	-24.6937	-10.5921	-10.7381	-12.337	72.931	49.5575	14.2912	8.66497	4.0269	0.330829	0.0702983	0.0493215	1.16927	1.54793	1.04651	1.87	0.47	3	24.3606	25.4854
326	43	3	2	3.15	2.84	2.96	549.206	408.158	528.378	23	52	54	-4.2	-6.5	-9.4	85.3258	49.3645	53.2986	-15.1637	-17.2936	-23.6428	-12.6914	-7.56393	-11.3745	65.9236	66.0134	13.4659	5.03187	3.92901	0.219322	0.030736	0.038922	1.17856	0.449284	0.732503	1.63	0.44	3	24.9383	24.8503
327	43	4	1	3.13	5.6	3.87	567.732	232.975	510.336	38	129	79	-4	-7.2	-10.2	82.8636	60.5259	52.8775	-13.1637	-29.2153	-23.381	-10.6573	-16.4014	-11.1391	60.6003	41.9467	12.8579	8.0831	3.92256	0.212578	0.101076	0.0385818	1.02719	1.77464	0.731666	1.63	0.43	3	25.0031	24.7348
328	43	4	2	3.97	2.6	4	435.264	564.722	420.25	25	56	84	-5	-6.4	-10.3	90.4396	47.7041	51.8875	-10.6524	-18.2935	-22.4102	-9.52084	-7.66376	-10.4301	73.9787	66.8016	14.0184	6.2912	3.84484	0.278755	0.0562389	0.0363379	1.45516	0.623897	0.705897	1.77	0.38	3	25.7237	24.0268
329	43	5	1	3.27	3.01	4.18	538.226	358.268	457.895	28	52	102	-4.4	-6.4	-10.4	83.6389	50.1223	51.9321	-12.6524	-24.2847	-22.4102	-10.3523	-10.8262	-10.4412	66.8946	64.9508	13.2464	5.96322	3.84148	0.201846	0.0431599	0.0362686	1.12548	0.487137	0.704052	1.75	0.38	4	25.7853	24.0106
330	43	5	2	4.41	3.94	3.58	398.413	277.165	467.318	32	89	89	-5	-7	-10	88.7035	54.3205	51.2879	-12.5497	-17.4556	-22.2847	-10.9745	-8.59599	-10.2232	89.7277	59.2798	14.0184	8.46864	3.7912	0.278146	0.0794567	0.0410872	1.46924	1.31243	0.743965	1.8	0.36	3	26.3415	23.1274
331	44	1	1	4.32	4.01	3.8	414.12	274.803	484.211	37	92	83	-4.2	-7.4	-10.1	76.5546	51.5224	50.3345	-12.3346	-16.9595	-21.1777	-9.12136	-7.82444	-9.49102	76.4166	55.2154	14.2926	8.27854	3.74637	0.282006	0.0725679	0.0349326	1.44855	1.23712	0.688479	1.88	0.32	3	27.2145	22.8018
332	44	1	2	4.7	3.96	4.2	357.447	276.522	382.857	69	90	148	-4.2	-8.4	-10.5	89.0672	56.1911	49.8561	-11.4923	-15.7972	-20.9595	-10.0963	-8.10767	-9.28183	75.9589	58.683	14.9908	6.94332	3.71955	0.321569	0.0661177	0.0308288	0.882539	1.0128	0.487835	1.96	0.26	4	27.8566	22.3374
333	44	2	1	4.21	4.48	3.93	418.29	231.476	471.501	50	73	138	-4	-6.2	-10.3	83.5061	54.2771	52.8571	-13.1637	-19.1139	-23.381	-10.7513	-9.40344	-11.1338	76.9805	53.2122	12.4221	7.43804	3.92256	0.211073	0.0671438	0.0383712	0.72381	1.04541	0.726109	1.67	0.42	3	25.0132	24.7339
334	44	2	2	3.09	3.23	4.65	559.223	396.285	406.882	30	59	118	-4.2	-6	-11.3	87.3147	43.913	52.6975	-12.8878	-19.0947	-23.381	-11.0713	-7.19509	-11.0924	75.014	63.9808	12.9032	6.0831	3.92212	0.241346	0.0622676	0.0220767	1.04432	0.842992	0.258199	1.67	0.42	3	25.0145	24.7281
335	44	3	1	4.87	4.12	6.18	370.021	271.34	264.725	21	95	116	-4.8	-7	-14.2	80.6548	54.1594	48.7762	-11.3171	-19.381	-19.8932	-8.88455	-9.5095	-8.57092	71.9932	60.0262	13.8395	7.10077	3.5988	0.245975	0.0627752	0.0296968	0.345255	0.855255	0.351813	2.13	0.18	2	29.8494	21.5412
336	44	3	2	4.38	3.71	5.69	400.457	205.405	323.199	29	80	108	-4	-7.4	-13.5	80.4464	51.8999	49.3009	-11.4923	-14.1388	-20.3524	-8.99545	-6.58239	-8.88742	64.3891	61.2521	12.7769	8.84873	3.6509	0.198492	0.0808288	0.0302172	0.591705	1.38552	0.373482	2.02	0.23	3	34.9607	20.6088
337	44	4	1	2.75	2.77	5.05	661.818	500	407.353	40	59	95	-3.8	-7.2	-11	77.439	53.1492	63.9605	-15.8518	-24.2941	-32.6428	-11.8781	-11.6475	-19.5713	78.1868	60.4442	14.3007	6.39928	4.34519	0.282309	0.0585914	0.0392653	1.07153	0.673482	0.760726	2.22	1.7	4	21.6945	28.6146
338	44	4	2	3.91	4.95	5.78	453.964	165.469	388.941	21	120	82	-4	-8.4	-11.8	74.0876	53.9266	63.5141	-15.6927	-29.4943	-32.3266	-11.1746	-14.3954	-19.2215	68.932	53.3409	12.4686	7.70733	4.30039	0.211591	0.0804791	0.0383712	0.718107	1.1561	0.726397	2.24	1.67	4	24.8986	28.2691
339	44	5	1	4.05	3.59	4.87	441.235	343.37	418.48	33	77	72	-3.6	-7	-12.2	83.5917	47.2222	53.6156	-13.4125	-23.5481	-24.0021	-10.9672	-9.73902	-11.6319	66.8016	62.4377	13.0982	6.55615	3.97817	0.217819	0.0877977	0.0372313	0.958061	1.9221	0.718107	1.79	0.49	3	24.6985	25.0592
340	44	5	2	3.56	3.29	5.14	491.854	355.482	404.086	9	62	66	-4	-6.7	-12.7	82.6555	46	54.8066	-13.7307	-20.3365	-24.6937	-11.0845	-8.1346	-12.2938	62.7038	63.3102	12.2446	6.09822	4.0269	0.210093	0.0504412	0.0492653	0.596741	0.525532	1.04651	1.82	0.48	3	24.3626	25.4817
341	46	1	1	3.9	2.3	2.24	434.872	593.661	773.661	4	29	51	-5.8	-6	-9.1	79.661	51.5556	47.2261	-10.8617	-15.9595	-18.6931	-8.40709	-7.36896	-7.7319	83.992	57.6023	16.5561	6.74254	3.37872	0.326235	0.0611236	0.0264477	1.10221	0.734269	0.291368	2.25	0.14	1	22.1659	27.4722
342	46	1	2	2.06	2.43	2.47	816.796	605.101	725.101	12	36	55	-5.4	-6.1	-9.2	86.3698	51.1837	46.7059	-10.0846	-21.2292	-17.4929	-8.55729	-9.71439	-7.13438	79.4845	58.0881	15.4221	5.89897	2.56158	0.296532	0.0329321	0.0175363	1.59621	0.467392	0.167392	2.41	0.09	1	23.986	22.2071
343	46	2	1	1.97	2.59	2.55	882.741	564.093	654.51	33	52	77	-5.5	-6.2	-9.3	84.7244	50.8571	44.4768	-12.2421	-27.8939		-10.1643	-12.6629		87.8795	52.719	15.9862	5.1561	2.14552	0.326532	0.0248695	0.0187549	1.85768	0.400917	0.168584	3.17	0.01	1	19.4272	31.7055
344	46	2	2	1.82	2.9	2.46	910.659	411.296	606.098	30	48	74	-5.2	-6.1	-9.2	85.6992	48.3084	43.5811	-12.6924	-28.3742		-10.6756	-12.0775		88.7019	52.0205	14.3893	4.03996	1.01463	0.262951	0.017197	0.0162939	1.55374	0.390035		0.57		1
345	46	3	1	1.82	3	2.52	924.066	393.972	583.73	22	49	78	-5.5	-6.2	-9.3	90.0196	38.9439	46.5392	-10.0846	-19.2936	-17.3782	-8.96625	-6.20479	-7.05537	81.1928	56.6685	15.5933	5.56158	2.53165	0.300884	0.0315434	0.0250287	1.60963	0.467392	0.217677	2.4	0.09	2	24.0846	22.1767
346	46	3	2	1.26	2.64	2.35	918.254	454.51	648.085	36	54	84	-5.3	-6.1	-9.2	87.4459	48.4368	46.6507	-10.4568	-24.1079	-17.3782	-8.99814	-10.2959	-7.07691	74.0011	57.8592	14.8487	6.75918	3.44444	0.290935	0.0615326	0.0266881	0.926109	0.753624	0.294118	2.38	0.09	2	23.5751	22.1606
347	46	4	1	2.12	3.82	1.57	831.132	461.146	861.146	34	78	52	-6.4	-6	-9	87.0886	47.3009	42.959	-16.3043	-24.321		-13.9653	-10.08		69.0878	52.719	10.8116	5.14552	2.00846	0.188755	0.024506	0.0184507	2.0799	0.400917	0.167392	0.51		1
348	46	4	2	1.81	3.57	1.47	862.431	386.395	986.395	28	78	45	-6	-6	-9	89.7959	52.6156	42.2727	-16.3867	-27.8211		-14.5288	-13.1735		67.7765	55.3168	10.3697	5.00846	1.03996	0.196688	0.0244642	0.0167819	1.5633	0.390035		0.47		0
349	46	5	1	2.41	2.5	2.38	738.589	590.698	688.235	18	53	56	-6.2	-6.1	-9.2	83.2178	46.3204	52.976	-16.3867	-24.973	-23.4936	-13.3311	-10.0781	-11.2185	62.2652	47.4442	10.5592	8.89862	3.92564	0.173027	0.0937875	0.0385914	2.04686	1.60963	0.731666	1.63	0.43	1	24.9953	24.7557
350	46	5	2	2.54	2.8	2.9	714.961	428.339	621.379	32	48	54	-6	-6.3	-9.4	89.6514	50.2248	52.5236	-11.9242	-23.5481	-23.2936	-10.5531	-10.5246	-11.0059	67.4432	55.7232	10.2507	8.76648	3.90935	0.196688	0.0902255	0.0525679	1.8323	1.56923	1.06425	1.7	0.41	2	25.0845	24.5275
351	47	1	1	2.97	2.9	3.54	588.889	411.688	607.345	18	48	96	-4	-6.6	-9.9	97.561	50.2018	52.5234	-10.6924	-17.3352	-23.2759	-10.4027	-7.74342	-10.9974	72.6712	55.6782	12.1174	8.76143	3.90665	0.204457	0.0879883	0.0278597	0.495329	1.5633	0.300917	1.65	0.42	3	25.1026	24.5137
352	47	1	2	2.69	4.77	4.62	669.517	196.067	372.944	27	90	95	-4.2	-7.6	-11.2	89.5507	51.4352	50.855	-10.4211	-16.0933	-21.7734	-9.21117	-7.40923	-9.88393	63.75	52.3927	13.4423	8.44233	3.78107	0.218614	0.079508	0.0402921	0.785648	1.31243	0.785648	1.81	0.35	3	26.319	23.2171
353	47	2	1	2.57	3.14	3.57	668.093	353.552	538.936	21	48	94	-4.4	-6.7	-10	96.7113	41.8159	48.5897	-11.3171	-16.1777	-19.7972	-10.9036	-5.71897	-8.48854	76.7299	55.9589	13.7073	7.11745	3.57264	0.22145	0.0637352	0.0283652	1.27018	0.959459	0.319065	2.12	0.18	3	30.3653	21.4944
354	47	2	2	3.15	3.94	4.64	565.397	258.537	430.172	12	81	72	-4.2	-7.5	-11.2	89.2352	49.666	48.82	-11.7135	-26.9595	-20.0942	-10.3125	-11.882	-8.66728	62.33	57.6023	13.2725	7.76648	3.60528	0.203658	0.0674014	0.0297529	1.13171	1.04651	0.355725	2.12	0.18	2	30.3832	21.4085
355	47	3	1	3.2	3.64	4.81	556.562	301.857	396.042	16	72	71	-5.6	-6.8	-11.9	79.9387	49.5746	63.9543	-13.8518	-23.8025	-32.6428	-10.7642	-10.4664	-19.5691	79.2798	55.4857	15.3947	7.01836	4.34519	0.296173	0.063299	0.039178	1.59236	0.929163	0.759459	2.22	1.69	4	21.6956	28.6042
356	47	3	2	3.42	3.35	4.94	514.327	338.936	443.237	18	61	69	-5	-7	-11.5	77.6567	51.6321	64.4672	-14.3867	-31.3365	-33.3352	-10.8151	-14.4956	-20.1742	68.931	57.1477	13.8984	7.47817	4.40319	0.2736	0.06632	0.0418057	1.37886	1.02719	0.758061	2.16	1.78	4	21.0968	30.112
357	47	4	1	2.89	3.52	3.9	597.232	327.632	495.641	23	78	67	-4	-7	-10.2	86.5938	51.1579	59.0909	-12.7913	-16.1777	-30.8541	-10.8859	-7.39821	-16.8295	81.0325	48.3382	12.4256	6.47817	4.14639	0.211124	0.057341	0.0328193	0.725297	0.644118	0.609038	1.31	0.6	4	23.1826	26.7984
358	47	4	2	2.65	3.9	4.67	678.113	268.717	330.627	11	80	92	-4	-7.6	-11.4	79.6703	57.9706	63.5144	-13.0148	-17.9595	-32.3365	-10.075	-9.57255	-19.2274	64.0248	49.0214	12.2828	6.62578	4.19948	0.209017	0.0602921	0.0421116	0.630488	0.701392	0.846536	2.29	1.63	4	22.5457	27.2805
359	47	5	1	2.53	3.55	3.86	690.119	318.902	492.228	13	71	64	-5.5	-7	-10.2	83.9286	48.3353	51.2338	-10.5497	-18.2292	-22.2847	-8.66583	-7.76467	-10.2098	81.9155	42.7038	15.5988	8.48278	3.78917	0.301076	0.0797529	0.040867	1.62558	1.45516	0.813013	1.8	0.36	3	26.0964	23.4439
360	47	5	2	3.68	5.08	3.43	487.228	265.101	551.603	7	107	47	-5.2	-6.5	-9.7	83.822	48.1182	52.5187	-10.6924	-23.3095	-23.2759	-8.7704	-9.87238	-10.9962	70.898	55.6782	14.7795	8.75977	3.89928	0.287584	0.087934	0.0415434	1.57769	1.56237	0.7553	1.65	0.42	3	25.1043	24.5117
361	CA	1	1	4.01	4.87	4.81	447.132	169.979	422.453		118	104	-4	-6.7	-12	92.6579	55.2358	55.9624	-13.9929	-17.2847	-25.3095	-12.8514	-8.68765	-12.9254	75.1281	53.5613	12.7514	8.4836	4.05636	0.196306	0.0796939	0.0502746	0.979717	1.55049	1.08537	1.4	0.55	3	24.0448	25.8635
362	CA	1	1	3.81	4.79	4.78	460.892	192.402	382.218	18	81	102	-3.8	-7.1	-9.4	87.8193	55.1088	56.7647	-14.1726	-18.5739	-25.8025	-12.2544	-9.30938	-13.4072	69.1309	52.4455	12.1794	6.84702	3.91886	0.206239	0.0609495	0.0539096	0.515233	0.832115	1.20009	1.4	0.55	3	23.8844	26.0508
363	CA	1	2	4.02	4.3	4.54	439.801	253.003	389.427	30	69	92	-4	-7.9	-10.9	88.2407	52.8775	52.3428	-14.4039	-22.4102	-27.321	-12.5219	-10.6766	-12.8539	79.4552	54.8779	12.9149	8.28917	4.09095	0.231018	0.0832686	0.0521569	1.04432	1.24347	1.06191	1.39	0.56	3	23.7697	26.2515
364	CA	1	2	3.6	4.22	3.91	519.167	261.749	482.864	25	76	92	-4.2	-6.6	-9.5	92.444	51.8875	57.2358	-14.4039	-22.3405	-27.3009	-13.1946	-10.3977	-14.3286	66.233	55.167	13.4277	7.13036	4.08362	0.216496	0.0667881	0.051904	1.1775	1.04432	1.06415	1.38	0.56	4	23.8248	26.1236
365	CA	2	1	3.91	3.71	3.76	427.366	304.167	512.234	20	81	87	-4	-6.4	-13.4	94.0594	52.6975	64.8159	-19.4932	-29.1343	-34.2948	-18.2065	-13.8218	-20.8878	83.977	60.5886	11.438	8.8579	4.70733	0.20176	0.0636767	0.0510933	0.335255	0.958061	1.17334	0.7	0.94	5	25.6059	41.1668
366	CA	2	1	3.66	4.81	4.3	487.978	177.461	431.395	18	115	86	-3.8	-7.3	-13	88.4484	53.6357	64.0758	-18.538	-25.8817	-32.8932	-16.1586	-12.5485	-19.7636	65.3168	53.8933	10.0085	8.5625	4.50218	0.176826	0.0825439	0.0441383	0.168584	1.46924	0.978403	0.86	0.97	5	27.1572	37.1985
367	CA	2	2	3.7	3.87	4.28	462.703	284.131	135.047	37	85	85	-4.2	-7.2	-12.9	88.2562	48.4892	63.6129	-10.973	-25.1079	-32.3524	-9.54116	-10.7376	-19.2723	71.5023	66.3179	13.273	8.17944	4.86966	0.206269	0.0696213	0.0541978	1.13717	1.08704	1.2217	0.91	0.95	5	27.64	36.493
368	CA	2	2	4.02	5.34	4.21	440.547	365.549	342.755	39	135	84	-3.9	-6.3	-13	91.1429	58.2096	64.0163	-14.12	-30.1139	-32.8211	-12.7304	-16.1309	-19.6986	74.1972	48.956	11.7971	8.1733	4.6509	0.193274	0.0702746	0.0521984	1.35526	1.42548	1.05768	0.86	0.97	5	27.3017	37.1684
369	CA	3	1	3.7	3.94	4.43	478.919	277.525	447.404	37	88	83	-4	-6.3	-13.2	92.8034	52.6677	64.1594	-10.5914	-31.2599	-33.0947	-9.74447	-14.8199	-19.9154	82.5463	55.0566	14.3993	6.91494	3.57595	0.244057	0.0634606	0.0287881	1.24347	0.935985	0.324392	0.84	1	5	27.0522	38.2386
370	CA	3	1	4.15	3.41	4.01	435.904	326.26	478.055	30	55	82	-3.6	-7.2	-13	88.1473	49.0316	63.7355	-15.435	-26.4943	-32.5048	-13.4023	-11.4901	-19.4073	68.2394	57.6023	13.097	6.23302	4.55919	0.217671	0.0532406	0.0490082	1.17467	0.564615	1.04621	0.9	0.96	5	27.5391	36.8075
371	CA	3	2	4.22	3.83	4.55	420.853	293.548	453.704	39	83	78	-4	-7.6	-11.8	85.1041	50.6207	64.6788	-16.4528	-27.2928	-33.5739	-13.7297	-12.3184	-20.3975	88.0717	55.9589	14.3972	6.79438	4.41494	0.24391	0.0530457	0.0421507	1.4784	0.658199	0.851183	2.15	1.79	4	21.0402	30.4773
372	CA	3	2	3.93	2.42	4.25	446.565	907.643	477.807	13	24	75	-4	-7.2	-12.6	90.5745	35.2997	70.8988	-11.8184	-27.6097	-35.8541	-10.5807	-7.76131	-24.2608	70.8096	64.3276	14.1008	6.1561	4.76648	0.299753	0.0516008	0.0379883	1.6284	0.55106	0.724425	1.96	1.82	4	20.0082	34.5225
373	CA	4	1		3.83	4.74		293.2	450.476	29	83	74	-3.6	-7.1	-12.6	92.8097	50.7355	70.5389	-12.4929	-30.6428	-35.7734	-11.4949	-13.8695	-24.0632	81.0325	55.8943	15.5726	6.79709	4.75145	0.310759	0.0691017	0.0467291	1.02165	0.846536	1.02633	1.97	1.88	4	20.0238	34.4881
374	CA	4	1	4.39	3.72	4.16	413.44	303.243	464.611	35	81	74	-4.2	-7.3	-12	88.6352	53.3226	76.3857	-16.9124	-27.4577	-36.9588	-14.7768	-13.2171	-27.2615	76.6685	60.3376	15.1207	6.67849	4.71052	0.29883	0.0932728	0.0510761	1.58156	1.59855	1.19333	2.12	1.81	4	20.9102	31.2349
375	CA	4	2	3.65	4.53	4.08	486.849	213.936	436.415	18	99	71	-3.8	-6.3	-12.2	80	55.0962	66.1111	-13.0454	-26.6931	-35.3405	-10.1465	-13.3751	-22.0333	62.3927	52.4455	13.3543	8.08956	4.48624	0.214391	0.0646208	0.0434606	1.10221	0.995437	1.0128	2.08	1.87	4	20.4858	32.7038
376	CA	4	2	4.43	3.62	4.73	384.65	337.624	448.011	29	78	66	-3.6	-6.5	-12.2	87.2321	64.2126	65.7949	-16.9237	-26.3009	-35.1777	-14.5228	-15.8426	-21.8082	67.1717	58.0244	12.7795	6.08956	4.47048	0.19886	0.0484921	0.0433792	0.734269	0.515233	1.00259	2.08	1.87	4	20.6501	32.3133
377	CA	5	1	3.65	5.2	3.98	460	357.303	501.256	21	122	65	-4.2	-6.6	-10.3	88.3644	59.1644	50.3084	-12.3346	-19.4936	-21.1777	-10.7399	-10.6488	-9.48486	73.9787	48.4963	13.2912	8.73749	3.7446	0.243061	0.0863379	0.0345671	1.15479	1.54621	0.688019	1.87	0.32	3	26.9085	22.8819
378	CA	5	1	4.13	3.92	3.8	434.625	281.289	527.632	25	87	62	-4.6	-7.5	-10.1	87.193	52.6585	51.5224	-12.5497	-17.7667	-22.3352	-10.7639	-8.42112	-10.3046	63.0713	55.1249	13.8473	8.2446	3.80283	0.222568	0.081904	0.0341487	1.32227	1.18802	0.674617	1.8	0.37	3	26.2616	23.249
379	CA	5	2	4.34	3.87	3.53	401.382	282.749	518.13	28	85	62	-4.5	-6.4	-9.8	80.3846	49.2572	52.4907	-12.6924	-18.8137	-23.2292	-9.92612	-8.20639	-10.9669	78.0544	66.2352	13.5654	6.8652	3.8947	0.212268	0.0633792	0.0498599	1.2553	0.929163	1.08537	1.7	0.41	3	25.2046	24.451
380	CA	5	2	4.48	3.12	3.99	375.67	376.012	329.073	23	42	68	-4.5	-6	-10.3	87.5098	52.0874	54.9109	-13.7307	-20.3352	-24.6937	-11.8251	-9.50951	-12.3224	69.1773	61.0325	13.7431	6.34148	4.02647	0.221599	0.0567798	0.0486698	1.27759	0.639697	1.04541	1.87	0.47	3	24.3898	25.4735
381	CB	1	1	2.16	4.37	3.59	788.426	240.952	431.476	27	71	93	-4.6	-6.4	-10	82.4645	51.2879	47.2222	-10.4383	-16.3524	-18.5914	-8.40448	-7.50173	-7.68902	72.8902	55.3775	13.6657	6.66497	3.1561	0.222198	0.0614933	0.0262796	1.26329	0.76035	0.287227	2.29	0.12	2	23.9102	25.5215
382	CB	1	1	2.34	3.67	4.25	758.12	410.448	400	22	79	90	-4.4	-7.4	-10.5	88.7795	59.153	47.0975	-10.2922	-23.8932	-18.538	-9.00901	-13.0491	-7.64127	65.3163	58.1868	13.2446	6.61164	3.08362	0.201289	0.0628135	0.0261208	1.11128	0.882539	0.286664	2.29	0.12	2	22.4723	23.0795
383	CB	1	2	2.64	3.92	4.2	652.273	280.457	428.81	18	88	90	-4.4	-6.5	-10.5	86.1768	52.6645	49.0861	-11.4923	-13.4577	-20.2533	-9.72718	-6.37961	-8.79579	68.4845	55.1249	13.5741	8.25017	3.63545	0.20017	0.0781368	0.0301703	1.00579	1.18802	0.373482	2.04	0.22	2	33.9806	20.8861
384	CB	1	2	2.23	4.48	3.98	793.274	230.627	465.578	30	73	85	-4.3	-6.5	-10.3	79.3305	54.3353	47.7041	-10.6762	-21.0933	-18.6931	-8.2243	-10.3909	-7.83117	72.1302	53.1972	13.0146	7.50218	3.18668	0.21486	0.0596409	0.0263334	1.06415	0.692717	0.291368	2.29	0.12	2	24.2667	23.9748
385	CB	2	1	1.72	3.7	3.61	915.744	309.643	532.964	28	80	84	-4.4	-7.1	-10	88.2212	50.7079	49.0316	-11.4297	-13.3452	-20.2533	-9.93381	-6.03616	-8.78351	89.3571	62.33	13.6217	6.63545	2.62578	0.220072	0.0610872	0.0188605	1.26073	0.743965	0.168584	2.07	0.21	3	31.8293	21.0444
386	CB	2	1	1.83	3.18	3.92	906.557	376.012	472.449	15	44	82	-4.4	-7	-10.2	92.6199	52.3428	47.6996	-10.4663	-16.3524	-18.6931	-9.60809	-7.6934	-7.83024	76.4906	60.8969	13.6053	6.0269	3.16212	0.219621	0.0435486	0.0263057	0.765134	0.487227	0.290035	2.27	0.13	3	23.5623	23.8046
387	CB	2	2	2.02	4.5	4.19	847.03	326.888	497.613	27	97	82	-4	-7.4	-10.5	93.315	54.6788	50.2997	-12.3346	-17.0933	-21.1777	-11.4184	-8.48567	-9.48283	67.4432	52.7313	12.1529	8.00746	3.7446	0.205194	0.0608118	0.0362227	0.499571	0.722064	0.700758	1.9	0.31	3	27.2715	22.7003
388	CB	2	2	1.87	3.6	3.96	929.412	339.554	470.455	19	78	73	-4	-6.5	-10.3	86.3158	65.0947	50.4368	-12.3346	-16.8541	-21.4556	-10.4591	-10.3174	-9.63993	74.3063	57.9429	12.0075	6.08362	3.75739	0.18886	0.0483652	0.0362578	0.390035	0.5131	0.70206	1.9	0.31	3	27.2715	22.6864
389	CB	3	1	2.09	4.65	3.92	836.842	200.448	472.449	21	106	73	-3.8	-6.6	-10.2	85.31	53.1579	52.6861	-12.8878	-17.1777	-23.381	-10.7843	-8.23725	-11.0894	70.3108	54.8779	12.4836	8.11231	3.91596	0.211876	0.0714501	0.0535995	0.813013	1.16019	1.19409	1.65	0.42	3	25.0494	24.7124
390	CB	3	1	1.9	3.58	3.84	910	347.396	402.604	32	75	72	-4.2	-6.1	-10.2	87.6344	59.9706	50.8546	-12.4211	-18.9595	-21.7734	-10.7145	-10.5269	-9.88382	72.133	58.1868	13.416	5.94332	3.78107	0.216137	0.0408118	0.0402255	1.1775	0.479979	0.777585	1.81	0.35	2	26.4096	23.1078
391	CB	3	2	2.16	3.59	4.3	842.593	340.052	460.698	8	78	72	-4	-7	-10.6	94.6007	50.3353	48.665	-11.3171	-19.2292	-19.8932	-10.6382	-8.61793	-8.54634	73.3409	62.3927	12.0896	6.56542	3.59617	0.203773	0.0600928	0.0295431	0.431956	0.700758	0.345255	2.12	0.19	2	30.5302	21.2165
392	CB	3	2	2.19	2.35	3.83	796.347	993.089	453.003	26	23	68	-3.6	-7.1	-10.1	88.2871	50.1182	49.1098	-11.4297	-24.3095	-20.2533	-9.94218	-10.8361	-8.80112	72.9458	65.2778	11.9093	6.1561	3.61745	0.2131	0.0515434	0.0301187	0.358589	0.55106	0.371811	2.05	0.21	3	32.1612	20.9214
393	CB	4	1	2.23	4.52	4.58	785.202	223.394	411.572	42	98	68	-3.6	-6.4	-11	85.9091	57.2358	52.381	-12.6924	-18.2847	-23.2292	-10.7052	-9.5966	-10.9386	71.3799	50.133	13.2811	8.05778	3.88931	0.211694	0.0696968	0.0396409	1.08824	1.38704	0.763286	1.7	0.41	3	25.2268	24.3219
394	CB	4	1	2.46	4.79	3.08	723.984	191.574	596.104	37	75	55	-4.2	-6.5	-9.5	88.2662	56.1765	51.8999	-12.5497	-18.6937	-22.4102	-10.9135	-9.59123	-10.4332	72.4455	52.3223	12.9379	6.86315	3.84148	0.228582	0.0631667	0.0345627	1.04651	0.905965	0.68469	1.75	0.38	3	25.8278	23.9472
395	CB	4	2	2.42	5.02	4.51	740.496	162.786	426.386	18	122	41	-4.2	-7.2	-10.8	96.5909	56.3968	50.5569	-12.3346	-17.6832	-21.4556	-11.8673	-9.11606	-9.66857	75.6776	52.162	14.9691	8.97048	3.75739	0.292157	0.0845671	0.03632	0.824883	1.73252	0.705897	1.86	0.32	3	26.7576	22.9352
396	CB	4	2	1.87	3.31	3.36	835.294	348.257	510.417	25	63	88	-4.2	-6.8	-9.7	89.5939	49.1087	50.1223	-11.8923	-16.9595	-21.0933	-10.5173	-7.36962	-9.40349	65.2778	57.5158	13.0792	7.55919	3.73302	0.217144	0.0671612	0.0321984	1.08537	1.04651	0.530488	1.95	0.27	3	27.8497	22.3727
397	CB	5	1	1.7	4.53	3.64	915.882	210.557	517.308	22	90	72	-4.5	-6.5	-10	87.4423	55.4717	50.8534	-12.4211	-16.3524	-21.7667	-10.688	-8.2619	-9.88049	71.5341	52.3751	13.2507	7.64932	3.77854	0.203368	0.0570287	0.0400928	1.12548	0.651813	0.770179	1.81	0.35	3	26.4091	23.1096
398	CB	5	1	3.78	3.28	3.68	458.466	357.303	482.609	30	60	75	-4	-7	-10	93.5622	45.5666	50.2733	-12.3346	-17.1777	-21.1777	-11.4523	-6.78834	-9.47661	74.6439	63.7224	12.1379	6.09617	3.74448	0.204846	0.0502983	0.0351939	0.995353	0.517677	0.69082	1.91	0.3	3	27.4866	22.5096
399	CB	5	2	2.36	4.55	4.48	721.61	207.368	403.125	10	102	86	-4.5	-7.1	-10.8	95.2953	50.8988	49.7719	-11.4923	-14.6931	-20.9595	-10.8915	-6.67699	-9.26221	88.4598	55.6458	13.4782	8.36268	3.70883	0.213549	0.0753629	0.030736	1.18802	1.2553	0.477842	1.96	0.26	4	27.8873	22.3115
400	CB	5	2	4.39	4.13	3.46	401.595	271.122	523.121	25	105	62	-4.8	-7.2	-9.8	89.2443	54.2652	50.1851	-12.3346	-18.2533	-21.1777	-10.8605	-8.9776	-9.45586	64.3891	59.4552	13.8093	7.10706	3.74448	0.220479	0.063922	0.0361728	1.31243	0.97392	0.693987	1.91	0.3	3	27.3042	22.5926

## Sheet: Carbon isotope data_n=200
	Half-sib Family	Genotype	Rep	WUEi1	Δ13C1	CN1	WUEi2	Δ13C2	CN2
1	1	1	1	59.6859	21.6972	9.16177	46.4087	22.8809	8.38177
2	1	1	2	59.8162	21.6856	10.0713	33.5256	24.0243	8.5008
3	1	2	1	64.2814	21.2889	9.29924	48.3829	22.7056	7.92636
4	1	2	2	59.5058	21.7132	9.16951	43.3277	23.1543	8.08429
5	1	3	1	76.5315	20.2005	8.22887	62.1138	21.4869	7.92045
6	1	3	2	82.7636	19.6469	10.2321	66.4323	21.1036	8.40282
7	1	4	1	62.51	21.4463	8.2473	38.043	23.6234	7.23836
8	1	4	2	66.1091	21.1265	8.6532	51.7273	22.4088	7.30053
9	1	5	1	93.2324	18.7167	8.75114	66.61	21.0878	8.07258
10	1	5	2	77.7919	20.0886	8.54299	45.2257	22.9859	8.36482
11	4	1	1	67.7185	20.9835	7.93738	66.8837	21.0635	8.5936
12	4	1	2	88.0776	19.1747	9.79155	43.3313	23.154	7.79513
13	4	2	1	70.5031	20.7361	8.46279	58.2179	21.8327	8.28044
14	4	2	2	91.5842	18.8632	10.174	75.5009	20.2987	8.77662
15	4	3	1	72.6859	20.5422	8.83187	50.1035	22.5529	8.61577
16	4	3	2	83.2108	19.6071	10.3585	67.1016	21.0442	10.4169
17	4	4	1	47.7157	22.7607	7.60572	44.0342	23.0916	7.85287
18	4	4	2	70.4677	20.7393	8.88222	43.3289	23.1542	7.74651
19	4	5	1	72.2024	20.5852	9.23926	71.0045	20.6978	8.55951
20	4	5	2	50.9942	22.4694	7.86388	48.0121	22.7385	8.163
21	8	1	1	71.4989	20.6477	7.78733	45.5467	22.9574	7.39618
22	8	1	2	72.9401	20.5196	8.05988	49.3942	22.6159	7.93761
23	8	2	1	66.9375	21.0529	8.39721	40.1249	23.4386	7.89595
24	8	2	2	71.6798	20.6316	8.71199	43.6869	23.1224	7.82664
25	8	3	1	64.3442	21.2833	8.75734	44.1353	23.0826	8.2038
26	8	3	2	62.8001	21.4205	9.59676	40.0761	23.4429	8.5639
27	8	4	1	65.451	21.185	8.54446	38.4418	23.588	7.84341
28	8	4	2	63.4194	21.3655	8.4546	51.1845	22.457	7.95005
29	8	5	1	52.8131	22.3078	7.74682	34.8575	23.9061	7.93379
30	8	5	2	61.2414	21.559	8.11535	35.8401	23.8189	7.50387
31	9	1	1	83.3949	19.5908	9.65966	57.9842	21.8534	8.32879
32	9	1	2	82.0814	19.7075	8.94497	70.2895	20.7612	8.52729
33	9	2	1	83.0539	19.6211	8.42484	58.2986	21.8255	8.46713
34	9	2	2	88.9842	19.0942	9.73407	80.6769	19.8393	8.30096
35	9	3	1	85.0726	19.4417	7.48101	52.8472	22.3094	7.85258
36	9	3	2	80.3946	19.8573	8.26622	68.7467	20.8982	8.06482
37	9	4	1	87.0919	19.2623	7.86419	48.7668	22.6716	7.52189
38	9	4	2	79.0958	19.9727	8.26662	67.4807	21.0106	7.5843
39	9	5	1	84.5229	19.4905	8.93571	64.4915	21.2759	7.92169
40	9	5	2	81.6258	19.7479	8.86783	54.1829	22.1908	7.97851
41	10	1	1	67.9883	20.9596	8.68718	40.6947	23.388	7.76382
42	10	1	2	76.704	20.1852	9.24385	43.9451	23.0995	8.10888
43	10	2	1	57.107	21.9263	8.67095	24.5697	24.8192	7.61521
44	10	2	2	57.836	21.8615	8.60861	45.6343	22.9496	8.23473
45	10	3	1	63.1518	21.3893	8.41119	30.0096	24.3364	8.08853
46	10	3	2	63.513	21.3572	9.70045	47.8906	22.7493	8.81592
47	10	4	1	61.7129	21.5171	8.06284	32.1853	24.1433	7.56612
48	10	4	2	61.7425	21.5145	8.84651	44.1963	23.0772	8.14432
49	10	5	1	70.2264	20.7607	7.29024	34.5182	23.9362	6.9821
50	10	5	2	81.7734	19.7348	8.66474	63.0296	21.4056	8.00233
51	12	1	1	55.9855	22.026	8.95056	74.1882	20.4152	11.2307
52	12	1	2	65.2699	21.2011	9.14699	50.1826	22.5459	8.90019
53	12	2	1	55.8006	22.0424	8.46913	72.8989	20.5296	9.17534
54	12	2	2	75.0297	20.334	8.75822	55.0711	22.112	8.09029
55	12	3	1	63.5011	21.3582	8.53656	62.9857	21.4095	8.24494
56	12	3	2	78.0671	20.0641	9.39606	81.3426	19.7802	8.58026
57	12	4	1	50.2584	22.5348	7.8672	45.9545	22.9212	7.99954
58	12	4	2	69.1784	20.8538	7.61165	70.3749	20.7537	8.08661
59	12	5	1	47.3025	22.7974	8.30063	65.6029	21.1772	9.16027
60	12	5	2	58.8813	21.7687	8.96822	46.0644	22.9114	8.07065
61	15	1	1	67.1257	21.0362	8.31444	63.9182	21.3267	8.63878
62	15	1	2	43.7593	23.1122	7.35594	52.3907	22.3499	7.38944
63	15	2	1	66.4417	21.097	8.7025	54.1718	22.1918	8.24308
64	15	2	2	73.0737	20.5078	7.89955	78.6147	20.0223	8.8272
65	15	3	1	59.5757	21.707	7.68355	58.6683	21.7927	7.47463
66	15	3	2	71.623	20.6366	8.09496	76.9266	20.1721	8.21009
67	15	4	1	53.8237	22.218	7.53158	63.5021	21.3637	7.44625
68	15	4	2	80.2116	19.8736	7.72263	75.0956	20.3347	8.33378
69	15	5	1	34.1318	23.9675	7.72663	38.0064	23.6266	7.51188
70	15	5	2	52.1285	22.3686	8.62568	49.9546	22.5661	8.11324
71	23	1	1	78.4073	20.0339	8.28538	49.0729	22.6444	7.47845
72	23	1	2	73.3053	20.4872	8.8402	68.2896	20.9387	8.27595
73	23	2	1	67.6345	20.991	8.35681	60.1966	21.6571	8.11136
74	23	2	2	73.2604	20.4912	8.95138	44.053	23.0899	7.96413
75	23	3	1	70.9313	20.6981	8.01683	57.3022	21.914	8.11257
76	23	3	2	69.7722	20.8011	8.30622	41.3043	23.3339	7.184
77	23	4	1	74.0488	20.4211	8.33591	64.368	21.2868	8.34899
78	23	4	2	62.6817	21.431	8.56001	37.3906	23.6813	7.15595
79	23	5	1	59.6042	21.7045	8.19883	66.0626	21.1364	7.9211
80	23	5	2	71.7578	20.6247	8.4209	38.1186	23.6167	6.9879
81	27	1	1	56.5854	21.9727	8.05967	63.4266	21.3704	8.12053
82	27	1	2	68.7703	20.8901	8.60537	36.8582	23.7285	7.19371
83	27	2	1	47.5043	22.7795	7.77614	64.3695	21.2867	8.53683
84	27	2	2	65.2959	21.1988	8.87419	42.8052	23.2007	7.53116
85	27	3	1	59.334	21.7285	7.52719	56.3576	21.9978	7.54229
86	27	3	2	67.612	20.993	9.2393	70.7525	20.7201	8.68191
87	27	4	1	68.5976	20.9054	9.0752	79.9758	19.9015	9.27606
88	27	4	2	52.3872	22.3457	8.12925	58.1955	21.8347	8.39604
89	27	5	1	88.6789	19.1213	8.77115	65.6907	21.1694	8.0555
90	27	5	2	72.5949	20.5503	8.39919	81.4303	19.7724	9.08099
91	28	1	1	69.0164	20.8682	9.43089	67.4081	21.017	8.89661
92	28	1	2	49.8845	22.568	8.08366	37.111	23.7061	7.36155
93	28	2	1	77.5781	20.1076	9.24366	69.0645	20.87	8.85007
94	28	2	2	93.6883	18.6762	9.85312	38.167	23.6124	7.57073
95	28	3	1	43.2935	23.1536	8.45007	78.7155	20.0134	8.08994
96	28	3	2	71.273	20.6677	8.21676	43.8517	23.1078	7.63188
97	28	4	1	41.8828	23.2789	7.28232	79.1266	19.9769	8.15006
98	28	4	2	65.4439	21.1856	8.16028	45.7794	22.9367	6.74851
99	28	5	1	56.0816	22.0174	8.29849	69.0281	20.8732	9.10002
100	28	5	2	51.3798	22.4351	8.39699	46.8833	22.8387	7.81196
101	34	1	1	77.8309	20.0851	8.28434	48.7672	22.6715	7.50293
102	34	1	2	59.9786	21.6712	8.12908	75.9621	20.2578	8.35419
103	34	2	1	54.2353	22.1815	8.6575	74.8304	20.3582	9.30514
104	34	2	2	69.292	20.8437	8.6711	58.5583	21.8025	7.78528
105	34	3	1	44.8463	23.0156	7.78466	56.365	21.9972	8.22865
106	34	3	2	56.7277	21.96	7.79734	37.6186	23.661	7.81595
107	34	4	1	45.1861	22.9854	8.10421	79.7411	19.9223	8.36252
108	34	4	2	68.0439	20.9546	8.51758	51.4691	22.4317	7.78616
109	34	5	1	48.2725	22.7112	8.84086	41.0645	23.3552	7.66476
110	34	5	2	65.4048	21.1891	8.68217	63.7678	21.3401	8.43783
111	39	1	1	80.2506	19.8701	9.27473	52.5367	22.337	7.92564
112	39	1	2	57.964	21.8502	8.12856	47.2005	22.8106	8.30415
113	39	2	1	80.2824	19.8673	9.56476	52.7443	22.3185	7.65625
114	39	2	2	63.3093	21.3753	7.98221	73.5587	20.4711	9.68588
115	39	3	1	72.1267	20.5919	9.17484	67.5644	21.0031	9.03081
116	39	3	2	63.0109	21.4018	8.20053	47.4854	22.7853	8.24053
117	39	4	1	71.7791	20.6228	8.59265	41.7356	23.2956	7.20286
118	39	4	2	51.2446	22.4472	7.80855	64.8755	21.2418	8.5025
119	39	5	1	65.4439	21.1856	9.03341	56.3682	21.9969	7.94402
120	39	5	2	49.7848	22.5769	8.40069	76.6774	20.1943	8.93425
121	41	1	1	93.0581	18.7322	9.77782	69.153	20.8621	8.08316
122	41	1	2	71.8619	20.6154	9.30823	42.0236	23.2701	7.51321
123	41	2	1	76.945	20.1638	8.94395	43.3467	23.1526	7.15646
124	41	2	2	66.2464	21.1143	8.84218	55.7295	22.0536	7.1502
125	41	3	1	88.9807	19.0945	8.52479	67.2396	21.032	7.65752
126	41	3	2	83.625	19.5703	8.14712	54.5125	22.1616	7.58612
127	41	4	1	78.6376	20.0134	10.2158	50.5554	22.5128	7.51564
128	41	4	2	71.9068	20.6114	9.93157	57.4988	21.8965	7.64386
129	41	5	1	90.3232	18.9752	10.5616	44.762	23.027	8.25784
130	41	5	2	76.2893	20.2221	9.82144	56.7428	21.9636	8.92172
131	42	1	1	70.5729	20.7299	9.32617	68.8878	20.8857	8.57002
132	42	1	2	44.2464	23.0689	7.71274	52.8089	22.3128	7.73043
133	42	2	1	70.9573	20.6958	8.89086	49.0271	22.6485	7.85464
134	42	2	2	53.1025	22.2821	8.15147	61.7677	21.5176	8.66122
135	42	3	1	63.0512	21.3982	8.20739	44.5962	23.0417	7.17364
136	42	3	2	43.9577	23.0946	7.66871	61.8077	21.5141	8.33826
137	42	4	1	49.1522	22.6331	7.99966	63.7623	21.3406	8.85839
138	42	4	2	60.4477	21.6295	7.99947	42.9747	23.1857	7.91403
139	42	5	1	52.3184	22.3518	7.80686	55.9128	22.0373	7.89955
140	42	5	2	70.2595	20.7578	9.4776	67.8444	20.9783	9.44229
141	43	1	1	57.5267	21.889	7.21701	71.4065	20.6621	8.11828
142	43	1	2	73.9176	20.4328	8.33232	55.1104	22.1085	7.43803
143	43	2	1	86.0953	19.3508	8.4553	84.8854	19.4657	8.79661
144	43	2	2	56.1171	22.0143	7.50172	60.7237	21.6103	7.73676
145	43	3	1	76.6957	20.186	8.63463	84.9759	19.4577	8.77813
146	43	3	2	52.1024	22.3709	7.91022	69.6969	20.8138	7.91574
147	43	4	1	62.2719	21.4674	7.95073	85.2654	19.432	8.18586
148	43	4	2	87.6543	19.2123	9.13839	63.9487	21.324	8.20084
149	43	5	1	75.8687	20.2594	8.70632	70.8212	20.7141	8.67454
150	43	5	2	63.4893	21.3593	8.68637	52.2509	22.3623	8.239
151	44	1	1	76.7489	20.1812	9.9225	59.4842	21.7203	8.81431
152	44	1	2	75.5544	20.2874	9.56769	48.4296	22.7015	8.51962
153	44	2	1	65.6582	21.1666	9.35699	29.3405	24.3958	7.67461
154	44	2	2	58.9643	21.7613	9.04789	46.7292	22.8524	8.40259
155	44	3	1	84.6633	19.4781	9.66069	31.1402	24.2361	7.33348
156	44	3	2	69.6847	20.8088	9.56146	67.0254	21.051	8.2507
157	44	4	1	78.1392	20.0577	9.6179	54.478	22.1646	8.7335
158	44	4	2	67.5694	20.9968	8.55191	52.1193	22.374	8.38564
159	44	5	1	79.8893	19.9022	8.61555	50.5517	22.5131	8.00122
160	44	5	2	81.8961	19.7239	9.3258	62.3535	21.4656	8.32233
161	CA	1	1	65.1302	21.2135	8.08542	52.3292	22.3554	7.67566
162	CA	1	1	52.9424	22.2963	7.9962	62.2935	21.471	7.30586
163	CA	1	2	65.9245	21.1429	7.93686	40.9662	23.3639	7.27511
164	CA	1	2	48.003	22.7352	7.78445	55.6265	22.0627	7.78812
165	CA	2	1	48.3521	22.7042	8.00455	45.9924	22.9178	7.39267
166	CA	2	1	67.8676	20.9703	8.51195	61.6954	21.524	7.81277
167	CA	2	2	77.2545	20.1363	9.27505	57.0174	21.9393	7.72674
168	CA	2	2	66.5849	21.0843	8.0878	44.8342	23.0206	7.39689
169	CA	3	1	70.2193	20.7614	8.11562	51.618	22.4185	7.60065
170	CA	3	1	81.3791	19.7699	8.86346	52.3483	22.3537	7.83024
171	CA	3	2	60.9098	21.5885	7.64563	57.7204	21.8769	7.73696
172	CA	3	2	91.6054	18.8613	8.83618	37.409	23.6797	7.22786
173	CA	4	1	77.662	20.1001	8.2313	61.7865	21.516	7.47906
174	CA	4	1	54.1665	22.1876	7.77488	40.6009	23.3963	7.08713
175	CA	4	2	79.1643	19.9666	8.82993	60.7037	21.6121	7.56667
176	CA	4	2	56.7526	21.9578	7.83905	42.3869	23.2378	6.93694
177	CA	5	1	51.2102	22.4502	7.51067	56.0348	22.0265	7.86184
178	CA	5	1	77.2935	20.1328	7.88448	72.524	20.5629	8.26062
179	CA	5	2	64.8141	21.2416	8.04491	47.5095	22.7832	7.2409
180	CA	5	2	75.5024	20.292	7.98662	69.173	20.8603	8.15834
181	CB	1	1	72.2307	20.5826	8.14942	63.0809	21.4011	8.12504
182	CB	1	1	79.0627	19.9757	8.53114	75.2119	20.3243	8.67174
183	CB	1	2	63.5473	21.3541	7.63572	60.9865	21.587	8.0054
184	CB	1	2	75.2436	20.315	7.95824	73.4642	20.4795	8.5934
185	CB	2	1	68.9028	20.8783	8.10012	48.5197	22.6935	7.75277
186	CB	2	1	79.2812	19.9562	8.69377	64.0916	21.3114	8.29094
187	CB	2	2	68.8425	20.8837	7.89405	49.0253	22.6486	7.71502
188	CB	2	2	71.1323	20.6802	7.87489	70.8309	20.7132	8.02977
189	CB	3	1	71.2789	20.6672	8.02674	69.928	20.7933	7.53968
190	CB	3	1	71.701	20.6297	8.0945	51.7886	22.4034	7.66371
191	CB	3	2	97.541	18.334	8.60399	57.7214	21.8768	7.89837
192	CB	3	2	79.881	19.903	7.71877	76.9679	20.1685	7.89301
193	CB	4	1	57.113	21.9258	7.22923	70.2989	20.7604	8.30911
194	CB	4	1	72.6422	20.5461	8.19181	41.6648	23.3019	7.18461
195	CB	4	2	73.0547	20.5094	7.97752	72.0377	20.6061	8.13546
196	CB	4	2	52.991	22.292	7.33969	39.8588	23.4622	7.13426
197	CB	5	1	75.298	20.3101	8.1355	69.3642	20.8434	8.14894
198	CB	5	1	47.2229	22.8045	7.56782	38.354	23.5958	7.2833
199	CB	5	2	43.2115	23.1609	7.57281	74.6062	20.3781	8.06075
200	CB	5	2	68.516	20.9127	8.71694	42.4744	23.2301	6.95635
